# Supplementary material for: Carbon nanofiber-filled conductive silicone elastomers as soft, dry bioelectronic interfaces
Source: PLoS One. 2018 Feb 6;13(2):e0189415. doi: 10.1371/journal.pone.0189415 (PMC5800568; doi:10.1371/journal.pone.0189415)
Supplement: S1 File — Raw data regarding stress/strain and conductivity performance. (ZIP) [file pone.0189415.s001.zip]

Archive with 5 entries (5 files):
- 3V-4V-7V_StrainData.CSV
- 3V_01_Z04.CSV
- 4V_01_Z02.CSV
- 7V_01_Z01.CSV
- PDMS_w3V4V7V_Percent_Comparison.xlsx
