# Supplementary material for: Carbon nanofiber-filled conductive silicone elastomers as soft, dry bioelectronic interfaces
Source: PLoS One. 2018 Feb 6;13(2):e0189415. doi: 10.1371/journal.pone.0189415 (PMC5800568; doi:10.1371/journal.pone.0189415)
Supplement: S1 File — Raw data regarding stress/strain and conductivity performance. (ZIP) [file pone.0189415.s001.zip › 3V-4V-7V_StrainData.CSV]

Compressive Engineering Strain (%)	|Z|, ohm: 3Vol %	|Z|, ohm: 4 Vol %	|Z|, ohm: 7 Vol %
0.00E+00	5.18E+04	5.99E+02	3.54E+01
2.51E-01	5.53E+04	5.81E+02	3.58E+01
5.01E-01	5.59E+04	5.96E+02	3.66E+01
7.52E-01	5.50E+04	6.04E+02	3.74E+01
1.00E+00	5.32E+04	6.10E+02	3.82E+01
1.25E+00	4.94E+04	6.21E+02	3.89E+01
1.50E+00	4.95E+04	6.31E+02	3.96E+01
1.75E+00	4.69E+04	6.38E+02	4.02E+01
2.00E+00	4.37E+04	6.45E+02	4.08E+01
2.25E+00	4.01E+04	6.51E+02	4.12E+01
2.51E+00	3.97E+04	6.54E+02	4.16E+01
2.76E+00	4.15E+04	6.57E+02	4.18E+01
3.01E+00	4.33E+04	6.58E+02	4.22E+01
3.26E+00	4.20E+04	6.60E+02	4.23E+01
3.51E+00	4.24E+04	6.60E+02	4.24E+01
3.76E+00	4.23E+04	6.64E+02	4.26E+01
4.01E+00	4.22E+04	6.71E+02	4.28E+01
4.26E+00	4.11E+04	6.75E+02	4.30E+01
4.51E+00	4.08E+04	6.79E+02	4.32E+01
4.76E+00	4.04E+04	6.85E+02	4.34E+01
5.01E+00	4.32E+04	6.91E+02	4.38E+01
5.26E+00	4.39E+04	6.97E+02	4.41E+01
5.51E+00	4.49E+04	7.02E+02	4.42E+01
5.76E+00	4.55E+04	7.06E+02	4.43E+01
6.01E+00	4.58E+04	7.11E+02	4.44E+01
6.26E+00	4.41E+04	7.09E+02	4.45E+01
6.51E+00	4.19E+04	7.10E+02	4.45E+01
6.76E+00	3.77E+04	7.12E+02	4.45E+01
7.01E+00	3.68E+04	7.10E+02	4.47E+01
7.26E+00	3.57E+04	7.09E+02	4.48E+01
7.52E+00	3.70E+04	7.15E+02	4.49E+01
7.77E+00	3.67E+04	7.13E+02	4.49E+01
8.02E+00	3.70E+04	7.17E+02	4.52E+01
8.27E+00	3.82E+04	7.20E+02	4.53E+01
8.52E+00	3.94E+04	7.37E+02	4.53E+01
8.77E+00	3.95E+04	7.52E+02	4.53E+01
9.02E+00	4.06E+04	7.58E+02	4.53E+01
9.27E+00	3.93E+04	7.65E+02	4.52E+01
9.52E+00	3.83E+04	7.86E+02	4.51E+01
9.77E+00	3.67E+04	8.16E+02	4.46E+01
1.00E+01	3.51E+04	8.40E+02	4.41E+01
1.03E+01	3.37E+04	8.56E+02	4.37E+01
1.05E+01	3.36E+04	8.72E+02	4.31E+01
1.08E+01	3.15E+04	8.88E+02	4.26E+01
1.10E+01	3.09E+04	8.94E+02	4.20E+01
1.13E+01	3.06E+04	9.02E+02	4.17E+01
1.15E+01	3.17E+04	9.10E+02	4.15E+01
1.18E+01	3.31E+04	9.12E+02	4.14E+01
1.20E+01	3.32E+04	9.07E+02	4.13E+01
1.23E+01	3.19E+04	9.02E+02	4.13E+01
1.25E+01	3.11E+04	8.97E+02	4.13E+01
1.28E+01	3.04E+04	9.01E+02	4.12E+01
1.30E+01	3.00E+04	8.92E+02	4.11E+01
1.33E+01	2.79E+04	8.78E+02	4.09E+01
1.35E+01	2.56E+04	8.63E+02	4.08E+01
1.38E+01	2.42E+04	8.46E+02	4.06E+01
1.40E+01	2.29E+04	8.42E+02	4.06E+01
1.43E+01	2.23E+04	8.29E+02	4.05E+01
1.45E+01	2.13E+04	8.19E+02	4.06E+01
1.48E+01	2.10E+04	8.26E+02	4.07E+01
1.50E+01	2.09E+04	8.25E+02	4.07E+01
1.53E+01	2.02E+04	8.33E+02	4.07E+01
1.55E+01	2.01E+04	8.45E+02	4.07E+01
1.58E+01	2.04E+04	8.49E+02	4.06E+01
1.60E+01	2.08E+04	8.69E+02	4.06E+01
1.63E+01	2.09E+04	8.75E+02	4.04E+01
1.65E+01	2.07E+04	8.69E+02	4.04E+01
1.68E+01	2.10E+04	8.65E+02	4.03E+01
1.70E+01	2.13E+04	8.64E+02	4.02E+01
1.73E+01	2.15E+04	8.65E+02	4.01E+01
1.75E+01	2.18E+04	8.63E+02	4.01E+01
1.78E+01	2.20E+04	8.64E+02	3.99E+01
1.80E+01	2.15E+04	8.71E+02	3.97E+01
1.83E+01	2.12E+04	8.74E+02	3.94E+01
1.85E+01	2.05E+04	8.84E+02	3.91E+01
1.88E+01	2.02E+04	8.86E+02	3.89E+01
1.90E+01	1.98E+04	8.80E+02	3.87E+01
1.93E+01	1.88E+04	8.89E+02	3.85E+01
1.95E+01	1.77E+04	8.90E+02	3.81E+01
1.98E+01	1.76E+04	8.90E+02	3.76E+01
2.00E+01	1.70E+04	8.98E+02	3.72E+01
2.03E+01	1.69E+04	8.94E+02	3.68E+01
2.05E+01	1.63E+04	9.02E+02	3.65E+01
2.08E+01	1.61E+04	9.11E+02	3.63E+01
2.10E+01	1.65E+04	9.09E+02	3.61E+01
2.13E+01	1.68E+04	9.10E+02	3.64E+01
2.15E+01	1.64E+04	9.07E+02	3.69E+01
2.18E+01	1.63E+04	8.96E+02	3.73E+01
2.20E+01	1.60E+04	9.10E+02	3.76E+01
2.23E+01	1.60E+04	9.21E+02	3.78E+01
2.25E+01	1.57E+04	9.23E+02	3.79E+01
2.28E+01	1.51E+04	9.26E+02	3.78E+01
2.30E+01	1.48E+04	9.26E+02	3.77E+01
2.33E+01	1.50E+04	9.33E+02	3.73E+01
2.35E+01	1.55E+04	9.40E+02	3.70E+01
2.38E+01	1.52E+04	9.39E+02	3.69E+01
2.40E+01	1.50E+04	9.34E+02	3.65E+01
2.43E+01	1.50E+04	9.33E+02	3.63E+01
2.45E+01	1.49E+04	9.29E+02	3.63E+01
2.48E+01	1.47E+04	9.28E+02	3.62E+01
2.51E+01	1.45E+04	9.26E+02	3.62E+01
2.53E+01	1.39E+04	9.26E+02	3.61E+01
2.56E+01	1.42E+04	9.14E+02	3.59E+01
2.58E+01	1.43E+04	8.98E+02	3.59E+01
2.61E+01	1.44E+04	8.90E+02	3.59E+01
2.63E+01	1.45E+04	9.00E+02	3.58E+01
2.66E+01	1.44E+04	9.05E+02	3.58E+01
2.68E+01	1.48E+04	9.01E+02	3.56E+01
2.71E+01	1.52E+04	9.01E+02	3.55E+01
2.73E+01	1.50E+04	9.01E+02	3.53E+01
2.76E+01	1.53E+04	9.05E+02	3.51E+01
2.78E+01	1.55E+04	9.11E+02	3.49E+01
2.81E+01	1.57E+04	9.02E+02	3.46E+01
2.83E+01	1.62E+04	8.91E+02	3.43E+01
2.86E+01	1.61E+04	8.89E+02	3.40E+01
2.88E+01	1.62E+04	8.91E+02	3.38E+01
2.91E+01	1.65E+04	8.96E+02	3.35E+01
2.93E+01	1.64E+04	9.03E+02	3.33E+01
2.96E+01	1.61E+04	9.06E+02	3.30E+01
2.98E+01	1.58E+04	9.04E+02	3.27E+01
3.01E+01	1.56E+04	8.97E+02	3.25E+01
3.03E+01	1.55E+04	8.97E+02	3.23E+01
3.06E+01	1.52E+04	8.87E+02	3.21E+01
3.08E+01	1.51E+04	8.77E+02	3.20E+01
3.11E+01	1.54E+04	8.66E+02	3.20E+01
3.13E+01	1.54E+04	8.57E+02	3.19E+01
3.16E+01	1.55E+04	8.45E+02	3.19E+01
3.18E+01	1.54E+04	8.47E+02	3.19E+01
3.21E+01	1.51E+04	8.39E+02	3.19E+01
3.23E+01	1.49E+04	8.43E+02	3.19E+01
3.26E+01	1.45E+04	8.50E+02	3.17E+01
3.28E+01	1.39E+04	8.43E+02	3.16E+01
3.31E+01	1.36E+04	8.34E+02	3.15E+01
3.33E+01	1.37E+04	8.39E+02	3.13E+01
3.36E+01	1.39E+04	8.48E+02	3.11E+01
3.38E+01	1.43E+04	8.50E+02	3.09E+01
3.41E+01	1.47E+04	8.43E+02	3.07E+01
3.43E+01	1.49E+04	8.40E+02	3.06E+01
3.46E+01	1.50E+04	8.42E+02	3.04E+01
3.48E+01	1.51E+04	8.46E+02	3.02E+01
3.51E+01	1.45E+04	8.38E+02	3.00E+01
3.53E+01	1.41E+04	8.23E+02	3.00E+01
3.56E+01	1.41E+04	8.21E+02	2.99E+01
3.58E+01	1.37E+04	8.14E+02	2.99E+01
3.61E+01	1.34E+04	8.02E+02	2.98E+01
3.63E+01	1.34E+04	7.97E+02	2.97E+01
3.66E+01	1.36E+04	7.92E+02	2.96E+01
3.68E+01	1.41E+04	7.90E+02	2.95E+01
3.71E+01	1.42E+04	7.88E+02	2.95E+01
3.73E+01	1.41E+04	7.80E+02	2.94E+01
3.76E+01	1.44E+04	7.81E+02	2.94E+01
3.78E+01	1.46E+04	7.82E+02	2.93E+01
3.81E+01	1.47E+04	7.84E+02	2.92E+01
3.83E+01	1.48E+04	7.82E+02	2.90E+01
3.86E+01	1.51E+04	7.79E+02	2.89E+01
3.88E+01	1.54E+04	7.77E+02	2.87E+01
3.91E+01	1.55E+04	7.77E+02	2.86E+01
3.93E+01	1.55E+04	7.70E+02	2.83E+01
3.96E+01	1.54E+04	7.64E+02	2.82E+01
3.98E+01	1.51E+04	7.62E+02	2.80E+01
4.01E+01	1.51E+04	7.68E+02	2.78E+01
4.03E+01	1.49E+04	7.69E+02	2.76E+01
4.06E+01	1.48E+04	7.76E+02	2.75E+01
4.08E+01	1.46E+04	7.78E+02	2.73E+01
4.11E+01	1.44E+04	7.77E+02	2.73E+01
4.13E+01	1.44E+04	7.76E+02	2.72E+01
4.16E+01	1.44E+04	7.70E+02	2.71E+01
4.18E+01	1.39E+04	7.66E+02	2.70E+01
4.21E+01	1.36E+04	7.66E+02	2.70E+01
4.23E+01	1.31E+04	7.51E+02	2.69E+01
4.26E+01	1.30E+04	7.38E+02	2.68E+01
4.28E+01	1.33E+04	7.38E+02	2.68E+01
4.31E+01	1.36E+04	7.34E+02	2.67E+01
4.33E+01	1.38E+04	7.35E+02	2.66E+01
4.36E+01	1.41E+04	7.28E+02	2.66E+01
4.38E+01	1.44E+04	7.17E+02	2.64E+01
4.41E+01	1.48E+04	7.12E+02	2.64E+01
4.43E+01	1.48E+04	7.23E+02	2.63E+01
4.46E+01	1.45E+04	7.26E+02	2.62E+01
4.48E+01	1.45E+04	7.30E+02	2.62E+01
4.51E+01	1.47E+04	7.24E+02	2.62E+01
4.53E+01	1.46E+04	7.26E+02	2.62E+01
4.56E+01	1.44E+04	7.32E+02	2.62E+01
4.58E+01	1.42E+04	7.29E+02	2.63E+01
4.61E+01	1.43E+04	7.28E+02	2.63E+01
4.63E+01	1.43E+04	7.21E+02	2.63E+01
4.66E+01	1.42E+04	7.17E+02	2.62E+01
4.68E+01	1.40E+04	7.13E+02	2.62E+01
4.71E+01	1.39E+04	7.10E+02	2.61E+01
4.73E+01	1.38E+04	7.05E+02	2.60E+01
4.76E+01	1.40E+04	7.07E+02	2.60E+01
4.78E+01	1.40E+04	6.96E+02	2.59E+01
4.81E+01	1.39E+04	6.94E+02	2.59E+01
4.83E+01	1.37E+04	6.86E+02	2.58E+01
4.86E+01	1.37E+04	6.83E+02	2.58E+01
4.88E+01	1.40E+04	6.77E+02	2.58E+01
4.91E+01	1.42E+04	6.75E+02	2.57E+01
4.93E+01	1.41E+04	6.70E+02	2.56E+01
4.96E+01	1.38E+04	6.60E+02	2.56E+01
4.98E+01	1.39E+04	6.54E+02	2.55E+01
5.01E+01	1.42E+04	6.47E+02	2.54E+01
5.04E+01	1.44E+04	6.41E+02	2.54E+01
5.06E+01	1.42E+04	6.37E+02	2.53E+01
5.09E+01	1.44E+04	6.34E+02	2.53E+01
5.11E+01	1.45E+04	6.36E+02	2.53E+01
5.14E+01	1.43E+04	6.40E+02	2.53E+01
5.16E+01	1.41E+04	6.41E+02	2.52E+01
5.19E+01	1.43E+04	6.50E+02	2.51E+01
5.21E+01	1.41E+04	6.53E+02	2.50E+01
5.24E+01	1.39E+04	6.48E+02	2.48E+01
5.26E+01	1.37E+04	6.41E+02	2.47E+01
5.29E+01	1.33E+04	6.38E+02	2.46E+01
5.31E+01	1.36E+04	6.30E+02	2.46E+01
5.34E+01	1.38E+04	6.28E+02	2.45E+01
5.36E+01	1.35E+04	6.23E+02	2.45E+01
5.39E+01	1.37E+04	6.24E+02	2.44E+01
5.41E+01	1.37E+04	6.32E+02	2.44E+01
5.44E+01	1.37E+04	6.29E+02	2.43E+01
5.46E+01	1.41E+04	6.25E+02	2.43E+01
5.49E+01	1.41E+04	6.26E+02	2.42E+01
5.51E+01	1.45E+04	6.22E+02	2.42E+01
5.54E+01	1.47E+04	6.22E+02	2.41E+01
5.56E+01	1.45E+04	6.17E+02	2.41E+01
5.59E+01	1.45E+04	6.11E+02	2.41E+01
5.61E+01	1.46E+04	6.15E+02	2.41E+01
5.64E+01	1.46E+04	6.12E+02	2.41E+01
5.66E+01	1.46E+04	6.17E+02	2.40E+01
5.69E+01	1.41E+04	6.14E+02	2.39E+01
5.71E+01	1.39E+04	6.09E+02	2.39E+01
5.74E+01	1.40E+04	6.04E+02	2.38E+01
5.76E+01	1.40E+04	6.00E+02	2.37E+01
5.79E+01	1.36E+04	5.98E+02	2.37E+01
5.81E+01	1.33E+04	6.00E+02	2.37E+01
5.84E+01	1.32E+04	6.00E+02	2.37E+01
5.86E+01	1.35E+04	5.99E+02	2.35E+01
5.89E+01	1.37E+04	6.00E+02	2.34E+01
5.91E+01	1.37E+04	6.05E+02	2.31E+01
5.94E+01	1.39E+04	6.05E+02	2.29E+01
5.96E+01	1.41E+04	6.08E+02	2.25E+01
5.99E+01	1.44E+04	6.11E+02	2.22E+01
6.01E+01	1.45E+04	6.13E+02	2.19E+01
6.04E+01	1.46E+04	6.16E+02	2.17E+01
6.06E+01	1.42E+04	6.16E+02	2.15E+01
6.09E+01	1.43E+04	6.11E+02	2.13E+01
6.11E+01	1.44E+04	6.09E+02	2.12E+01
6.14E+01	1.46E+04	5.99E+02	2.10E+01
6.16E+01	1.44E+04	5.87E+02	2.09E+01
6.19E+01	1.47E+04	5.75E+02	2.08E+01
6.21E+01	1.45E+04	5.60E+02	2.05E+01
6.24E+01	1.46E+04	5.52E+02	2.03E+01
6.25E+01	1.41E+04	5.46E+02	2.00E+01
6.22E+01	1.35E+04	5.30E+02	1.98E+01
6.20E+01	1.32E+04	5.21E+02	1.96E+01
6.17E+01	1.29E+04	5.10E+02	1.94E+01
6.15E+01	1.23E+04	5.01E+02	1.93E+01
6.12E+01	1.19E+04	4.95E+02	1.93E+01
6.10E+01	1.14E+04	4.85E+02	1.93E+01
6.07E+01	1.13E+04	4.74E+02	1.94E+01
6.05E+01	1.11E+04	4.70E+02	1.94E+01
6.02E+01	1.09E+04	4.66E+02	1.95E+01
6.00E+01	1.05E+04	4.61E+02	1.97E+01
5.97E+01	1.02E+04	4.56E+02	1.98E+01
5.95E+01	1.01E+04	4.51E+02	1.98E+01
5.92E+01	9.87E+03	4.50E+02	1.99E+01
5.90E+01	9.70E+03	4.50E+02	2.00E+01
5.87E+01	9.58E+03	4.50E+02	2.01E+01
5.85E+01	9.55E+03	4.49E+02	2.02E+01
5.82E+01	9.53E+03	4.53E+02	2.03E+01
5.80E+01	9.53E+03	4.57E+02	2.04E+01
5.77E+01	9.73E+03	4.60E+02	2.04E+01
5.75E+01	9.74E+03	4.61E+02	2.05E+01
5.72E+01	1.00E+04	4.61E+02	2.06E+01
5.70E+01	1.01E+04	4.61E+02	2.07E+01
5.67E+01	1.04E+04	4.65E+02	2.08E+01
5.65E+01	1.04E+04	4.64E+02	2.09E+01
5.62E+01	1.03E+04	4.64E+02	2.10E+01
5.60E+01	9.77E+03	4.68E+02	2.11E+01
5.57E+01	9.72E+03	4.71E+02	2.11E+01
5.55E+01	9.48E+03	4.75E+02	2.12E+01
5.52E+01	9.56E+03	4.80E+02	2.13E+01
5.50E+01	9.22E+03	4.84E+02	2.13E+01
5.47E+01	9.27E+03	4.90E+02	2.14E+01
5.45E+01	9.63E+03	4.93E+02	2.14E+01
5.42E+01	9.95E+03	4.92E+02	2.15E+01
5.40E+01	1.02E+04	4.94E+02	2.16E+01
5.37E+01	1.02E+04	4.99E+02	2.16E+01
5.35E+01	1.02E+04	5.02E+02	2.17E+01
5.32E+01	1.04E+04	5.02E+02	2.18E+01
5.30E+01	1.05E+04	5.02E+02	2.19E+01
5.27E+01	1.03E+04	5.04E+02	2.20E+01
5.25E+01	1.03E+04	5.08E+02	2.20E+01
5.22E+01	1.02E+04	5.10E+02	2.21E+01
5.20E+01	1.02E+04	5.12E+02	2.22E+01
5.17E+01	1.00E+04	5.14E+02	2.23E+01
5.15E+01	9.86E+03	5.16E+02	2.24E+01
5.12E+01	9.87E+03	5.19E+02	2.24E+01
5.10E+01	1.00E+04	5.23E+02	2.24E+01
5.07E+01	9.89E+03	5.24E+02	2.25E+01
5.05E+01	9.79E+03	5.26E+02	2.25E+01
5.02E+01	9.77E+03	5.26E+02	2.26E+01
5.00E+01	9.64E+03	5.29E+02	2.26E+01
4.97E+01	9.64E+03	5.34E+02	2.27E+01
4.95E+01	9.56E+03	5.37E+02	2.27E+01
4.92E+01	9.34E+03	5.38E+02	2.28E+01
4.90E+01	9.30E+03	5.41E+02	2.29E+01
4.87E+01	9.51E+03	5.46E+02	2.29E+01
4.85E+01	9.65E+03	5.49E+02	2.30E+01
4.82E+01	9.72E+03	5.49E+02	2.30E+01
4.80E+01	9.84E+03	5.48E+02	2.31E+01
4.77E+01	9.83E+03	5.49E+02	2.31E+01
4.75E+01	1.01E+04	5.48E+02	2.32E+01
4.72E+01	1.03E+04	5.47E+02	2.32E+01
4.70E+01	1.02E+04	5.40E+02	2.33E+01
4.67E+01	1.01E+04	5.33E+02	2.34E+01
4.65E+01	1.01E+04	5.32E+02	2.35E+01
4.62E+01	1.01E+04	5.30E+02	2.35E+01
4.60E+01	1.03E+04	5.28E+02	2.36E+01
4.57E+01	1.04E+04	5.25E+02	2.37E+01
4.55E+01	1.04E+04	5.20E+02	2.37E+01
4.52E+01	1.05E+04	5.23E+02	2.37E+01
4.50E+01	1.07E+04	5.24E+02	2.38E+01
4.47E+01	1.08E+04	5.20E+02	2.38E+01
4.45E+01	1.05E+04	5.19E+02	2.39E+01
4.42E+01	1.02E+04	5.20E+02	2.40E+01
4.40E+01	9.85E+03	5.20E+02	2.40E+01
4.37E+01	9.55E+03	5.18E+02	2.41E+01
4.35E+01	9.20E+03	5.14E+02	2.42E+01
4.32E+01	8.77E+03	5.18E+02	2.43E+01
4.30E+01	8.47E+03	5.22E+02	2.43E+01
4.27E+01	8.53E+03	5.23E+02	2.45E+01
4.25E+01	8.52E+03	5.23E+02	2.46E+01
4.22E+01	8.58E+03	5.23E+02	2.47E+01
4.20E+01	8.57E+03	5.27E+02	2.48E+01
4.17E+01	8.62E+03	5.34E+02	2.49E+01
4.15E+01	8.70E+03	5.31E+02	2.50E+01
4.12E+01	8.82E+03	5.28E+02	2.51E+01
4.10E+01	8.84E+03	5.26E+02	2.52E+01
4.07E+01	8.69E+03	5.21E+02	2.53E+01
4.05E+01	8.51E+03	5.22E+02	2.54E+01
4.02E+01	8.53E+03	5.19E+02	2.55E+01
4.00E+01	8.58E+03	5.16E+02	2.56E+01
3.97E+01	8.72E+03	5.14E+02	2.57E+01
3.95E+01	8.89E+03	5.12E+02	2.58E+01
3.92E+01	9.13E+03	5.14E+02	2.59E+01
3.90E+01	9.56E+03	5.14E+02	2.60E+01
3.87E+01	9.79E+03	5.14E+02	2.62E+01
3.85E+01	9.92E+03	5.15E+02	2.63E+01
3.82E+01	1.00E+04	5.14E+02	2.64E+01
3.80E+01	1.02E+04	5.12E+02	2.66E+01
3.77E+01	1.04E+04	5.14E+02	2.67E+01
3.74E+01	1.04E+04	5.16E+02	2.69E+01
3.72E+01	1.04E+04	5.17E+02	2.70E+01
3.69E+01	1.07E+04	5.16E+02	2.71E+01
3.67E+01	1.09E+04	5.13E+02	2.72E+01
3.64E+01	1.08E+04	5.12E+02	2.73E+01
3.62E+01	1.06E+04	5.13E+02	2.74E+01
3.59E+01	1.03E+04	5.15E+02	2.76E+01
3.57E+01	1.01E+04	5.12E+02	2.77E+01
3.54E+01	1.02E+04	5.16E+02	2.78E+01
3.52E+01	9.84E+03	5.21E+02	2.80E+01
3.49E+01	9.73E+03	5.25E+02	2.82E+01
3.47E+01	9.70E+03	5.28E+02	2.84E+01
3.44E+01	9.63E+03	5.29E+02	2.85E+01
3.42E+01	9.95E+03	5.25E+02	2.87E+01
3.39E+01	1.02E+04	5.23E+02	2.89E+01
3.37E+01	1.01E+04	5.16E+02	2.91E+01
3.34E+01	1.02E+04	5.11E+02	2.93E+01
3.32E+01	1.02E+04	5.09E+02	2.94E+01
3.29E+01	1.02E+04	5.15E+02	2.97E+01
3.27E+01	1.04E+04	5.19E+02	2.99E+01
3.24E+01	1.02E+04	5.21E+02	3.01E+01
3.22E+01	9.95E+03	5.26E+02	3.04E+01
3.19E+01	1.01E+04	5.24E+02	3.06E+01
3.17E+01	1.02E+04	5.27E+02	3.08E+01
3.14E+01	1.02E+04	5.23E+02	3.11E+01
3.12E+01	1.03E+04	5.24E+02	3.13E+01
3.09E+01	1.03E+04	5.24E+02	3.15E+01
3.07E+01	1.04E+04	5.26E+02	3.17E+01
3.04E+01	1.06E+04	5.32E+02	3.18E+01
3.02E+01	1.04E+04	5.40E+02	3.21E+01
2.99E+01	1.04E+04	5.44E+02	3.22E+01
2.97E+01	1.04E+04	5.47E+02	3.23E+01
2.94E+01	1.03E+04	5.52E+02	3.24E+01
2.92E+01	1.06E+04	5.57E+02	3.25E+01
2.89E+01	1.06E+04	5.62E+02	3.26E+01
2.87E+01	1.09E+04	5.59E+02	3.28E+01
2.84E+01	1.12E+04	5.57E+02	3.29E+01
2.82E+01	1.14E+04	5.61E+02	3.31E+01
2.79E+01	1.16E+04	5.68E+02	3.34E+01
2.77E+01	1.19E+04	5.61E+02	3.36E+01
2.74E+01	1.15E+04	5.52E+02	3.39E+01
2.72E+01	1.14E+04	5.48E+02	3.41E+01
2.69E+01	1.13E+04	5.50E+02	3.43E+01
2.67E+01	1.11E+04	5.58E+02	3.46E+01
2.64E+01	1.11E+04	5.50E+02	3.48E+01
2.62E+01	1.11E+04	5.53E+02	3.50E+01
2.59E+01	1.11E+04	5.59E+02	3.52E+01
2.57E+01	1.14E+04	5.70E+02	3.54E+01
2.54E+01	1.15E+04	5.76E+02	3.57E+01
2.52E+01	1.14E+04	5.73E+02	3.59E+01
2.49E+01	1.14E+04	5.68E+02	3.61E+01
2.47E+01	1.13E+04	5.76E+02	3.63E+01
2.44E+01	1.13E+04	5.71E+02	3.65E+01
2.42E+01	1.14E+04	5.63E+02	3.66E+01
2.39E+01	1.14E+04	5.63E+02	3.68E+01
2.37E+01	1.16E+04	5.63E+02	3.71E+01
2.34E+01	1.17E+04	5.72E+02	3.74E+01
2.32E+01	1.16E+04	5.74E+02	3.77E+01
2.29E+01	1.16E+04	5.77E+02	3.81E+01
2.27E+01	1.16E+04	5.82E+02	3.85E+01
2.24E+01	1.15E+04	5.97E+02	3.89E+01
2.22E+01	1.15E+04	5.99E+02	3.94E+01
2.19E+01	1.16E+04	6.04E+02	3.98E+01
2.17E+01	1.15E+04	6.12E+02	4.02E+01
2.14E+01	1.19E+04	6.27E+02	4.06E+01
2.12E+01	1.21E+04	6.29E+02	4.11E+01
2.09E+01	1.25E+04	6.33E+02	4.14E+01
2.07E+01	1.28E+04	6.40E+02	4.15E+01
2.04E+01	1.30E+04	6.47E+02	4.13E+01
2.02E+01	1.29E+04	6.53E+02	4.10E+01
1.99E+01	1.30E+04	6.53E+02	4.06E+01
1.97E+01	1.28E+04	6.51E+02	4.01E+01
1.94E+01	1.45E+04	6.56E+02	3.94E+01
1.92E+01	1.54E+04	6.67E+02	3.88E+01
1.89E+01	1.67E+04	6.63E+02	3.84E+01
1.87E+01	1.78E+04	6.65E+02	3.80E+01
1.84E+01	1.93E+04	6.62E+02	3.77E+01
1.82E+01	2.13E+04	6.57E+02	3.75E+01
1.79E+01	2.35E+04	6.47E+02	3.72E+01
1.77E+01	2.37E+04	6.38E+02	3.73E+01
1.74E+01	2.45E+04	6.25E+02	3.78E+01
1.72E+01	2.50E+04	6.18E+02	3.82E+01
1.69E+01	2.58E+04	6.06E+02	3.84E+01
1.67E+01	2.63E+04	5.97E+02	3.88E+01
1.64E+01	2.63E+04	5.97E+02	3.90E+01
1.62E+01	2.64E+04	6.02E+02	3.92E+01
1.59E+01	2.68E+04	6.06E+02	3.91E+01
1.57E+01	2.74E+04	6.03E+02	3.85E+01
1.54E+01	2.74E+04	5.97E+02	3.81E+01
1.52E+01	2.73E+04	5.97E+02	3.79E+01
1.49E+01	2.71E+04	5.97E+02	3.76E+01
1.47E+01	2.64E+04	5.89E+02	3.73E+01
1.44E+01	2.57E+04	5.77E+02	3.72E+01
1.42E+01	2.55E+04	5.70E+02	3.71E+01
1.39E+01	2.47E+04	5.72E+02	3.69E+01
1.37E+01	2.49E+04	5.77E+02	3.68E+01
1.34E+01	2.67E+04	5.78E+02	3.67E+01
1.32E+01	2.82E+04	5.76E+02	3.65E+01
1.29E+01	3.01E+04	5.84E+02	3.64E+01
1.27E+01	3.11E+04	5.99E+02	3.63E+01
1.24E+01	3.23E+04	6.11E+02	3.62E+01
1.21E+01	3.38E+04	6.14E+02	3.62E+01
1.19E+01	3.53E+04	6.21E+02	3.61E+01
1.16E+01	3.41E+04	6.25E+02	3.60E+01
1.14E+01	3.32E+04	6.30E+02	3.60E+01
1.11E+01	3.40E+04	6.27E+02	3.59E+01
1.09E+01	3.50E+04	6.24E+02	3.58E+01
1.06E+01	3.56E+04	6.19E+02	3.57E+01
1.04E+01	3.67E+04	6.18E+02	3.57E+01
1.01E+01	3.70E+04	6.19E+02	3.56E+01
9.89E+00	3.95E+04	6.22E+02	3.54E+01
9.64E+00	3.97E+04	6.22E+02	3.53E+01
9.39E+00	4.09E+04	6.24E+02	3.52E+01
9.14E+00	4.14E+04	6.24E+02	3.50E+01
8.89E+00	4.14E+04	6.25E+02	3.48E+01
8.64E+00	4.26E+04	6.26E+02	3.46E+01
8.39E+00	4.29E+04	6.23E+02	3.45E+01
8.14E+00	4.21E+04	6.22E+02	3.44E+01
7.89E+00	4.72E+04	6.35E+02	3.43E+01
7.64E+00	4.93E+04	6.42E+02	3.42E+01
7.39E+00	5.21E+04	6.42E+02	3.41E+01
7.14E+00	5.39E+04	6.45E+02	3.41E+01
6.89E+00	5.57E+04	6.57E+02	3.41E+01
6.64E+00	6.08E+04	6.67E+02	3.41E+01
6.39E+00	6.24E+04	6.81E+02	3.41E+01
6.14E+00	6.08E+04	6.83E+02	3.41E+01
5.89E+00	5.83E+04	6.95E+02	3.41E+01
5.64E+00	6.25E+04	7.09E+02	3.41E+01
5.39E+00	6.41E+04	7.23E+02	3.40E+01
5.14E+00	6.99E+04	7.34E+02	3.40E+01
4.88E+00	6.75E+04	7.51E+02	3.40E+01
4.63E+00	6.72E+04	7.63E+02	3.41E+01
4.38E+00	6.70E+04	7.91E+02	3.41E+01
4.13E+00	6.99E+04	8.22E+02	3.41E+01
3.88E+00	6.47E+04	8.60E+02	3.41E+01
3.63E+00	6.82E+04	9.06E+02	3.42E+01
3.38E+00	6.44E+04	9.48E+02	3.42E+01
3.13E+00	6.44E+04	9.87E+02	3.42E+01
2.88E+00	6.50E+04	1.02E+03	3.42E+01
2.63E+00	6.61E+04	1.05E+03	3.42E+01
2.38E+00	6.79E+04	1.07E+03	3.42E+01
2.13E+00	7.02E+04	1.09E+03	3.42E+01
1.88E+00	6.63E+04	1.10E+03	3.42E+01
1.63E+00	6.52E+04	1.12E+03	3.42E+01
1.38E+00	6.96E+04	1.14E+03	3.42E+01
1.13E+00	7.85E+04	1.18E+03	3.41E+01
8.77E-01	9.35E+04	1.23E+03	3.41E+01
6.26E-01	1.01E+05	1.28E+03	3.41E+01
3.76E-01	1.25E+05	1.35E+03	3.40E+01
1.25E-01	1.66E+05	1.45E+03	3.39E+01
