# Supplementary material for: Carbon nanofiber-filled conductive silicone elastomers as soft, dry bioelectronic interfaces
Source: PLoS One. 2018 Feb 6;13(2):e0189415. doi: 10.1371/journal.pone.0189415 (PMC5800568; doi:10.1371/journal.pone.0189415)
Supplement: S1 File — Raw data regarding stress/strain and conductivity performance. (ZIP) [file pone.0189415.s001.zip › 3V_01_Z04.CSV]

# Channel 1
# Trace 1
Frequency	Formatted Data	Formatted Data
+1.00000000000E+001	+5.18211863909E+004	+0.00000000000E+000
+1.00010020040E+001	+5.52989843166E+004	+0.00000000000E+000
+1.00020040080E+001	+5.58542112992E+004	+0.00000000000E+000
+1.00030060120E+001	+5.49890826644E+004	+0.00000000000E+000
+1.00040080160E+001	+5.32219337396E+004	+0.00000000000E+000
+1.00050100200E+001	+4.94386248899E+004	+0.00000000000E+000
+1.00060120240E+001	+4.94836913634E+004	+0.00000000000E+000
+1.00070140281E+001	+4.68904727087E+004	+0.00000000000E+000
+1.00080160321E+001	+4.36854389296E+004	+0.00000000000E+000
+1.00090180361E+001	+4.00713252731E+004	+0.00000000000E+000
+1.00100200401E+001	+3.97451089893E+004	+0.00000000000E+000
+1.00110220441E+001	+4.15194066976E+004	+0.00000000000E+000
+1.00120240481E+001	+4.33392368839E+004	+0.00000000000E+000
+1.00130260521E+001	+4.20147894199E+004	+0.00000000000E+000
+1.00140280561E+001	+4.23836474096E+004	+0.00000000000E+000
+1.00150300601E+001	+4.23269305528E+004	+0.00000000000E+000
+1.00160320641E+001	+4.22090230256E+004	+0.00000000000E+000
+1.00170340681E+001	+4.10867342392E+004	+0.00000000000E+000
+1.00180360721E+001	+4.08339725559E+004	+0.00000000000E+000
+1.00190380762E+001	+4.04172991288E+004	+0.00000000000E+000
+1.00200400802E+001	+4.31755139070E+004	+0.00000000000E+000
+1.00210420842E+001	+4.38627750749E+004	+0.00000000000E+000
+1.00220440882E+001	+4.49476040673E+004	+0.00000000000E+000
+1.00230460922E+001	+4.54709895560E+004	+0.00000000000E+000
+1.00240480962E+001	+4.58473429168E+004	+0.00000000000E+000
+1.00250501002E+001	+4.40883976482E+004	+0.00000000000E+000
+1.00260521042E+001	+4.18789380857E+004	+0.00000000000E+000
+1.00270541082E+001	+3.77164559217E+004	+0.00000000000E+000
+1.00280561122E+001	+3.68305700755E+004	+0.00000000000E+000
+1.00290581162E+001	+3.57162112401E+004	+0.00000000000E+000
+1.00300601202E+001	+3.70161960746E+004	+0.00000000000E+000
+1.00310621242E+001	+3.66968135522E+004	+0.00000000000E+000
+1.00320641283E+001	+3.69532259198E+004	+0.00000000000E+000
+1.00330661323E+001	+3.82048431581E+004	+0.00000000000E+000
+1.00340681363E+001	+3.94409026184E+004	+0.00000000000E+000
+1.00350701403E+001	+3.94588732676E+004	+0.00000000000E+000
+1.00360721443E+001	+4.06287303109E+004	+0.00000000000E+000
+1.00370741483E+001	+3.92939644829E+004	+0.00000000000E+000
+1.00380761523E+001	+3.83395100667E+004	+0.00000000000E+000
+1.00390781563E+001	+3.67431230028E+004	+0.00000000000E+000
+1.00400801603E+001	+3.51199146665E+004	+0.00000000000E+000
+1.00410821643E+001	+3.37358956301E+004	+0.00000000000E+000
+1.00420841683E+001	+3.35808973631E+004	+0.00000000000E+000
+1.00430861723E+001	+3.14574435540E+004	+0.00000000000E+000
+1.00440881764E+001	+3.08651647954E+004	+0.00000000000E+000
+1.00450901804E+001	+3.05853703601E+004	+0.00000000000E+000
+1.00460921844E+001	+3.17048831522E+004	+0.00000000000E+000
+1.00470941884E+001	+3.30620153249E+004	+0.00000000000E+000
+1.00480961924E+001	+3.31625104218E+004	+0.00000000000E+000
+1.00490981964E+001	+3.18547248431E+004	+0.00000000000E+000
+1.00501002004E+001	+3.10503844939E+004	+0.00000000000E+000
+1.00511022044E+001	+3.04191381889E+004	+0.00000000000E+000
+1.00521042084E+001	+3.00003814603E+004	+0.00000000000E+000
+1.00531062124E+001	+2.78690247264E+004	+0.00000000000E+000
+1.00541082164E+001	+2.56145944659E+004	+0.00000000000E+000
+1.00551102204E+001	+2.42498517269E+004	+0.00000000000E+000
+1.00561122244E+001	+2.29187198916E+004	+0.00000000000E+000
+1.00571142285E+001	+2.22581333937E+004	+0.00000000000E+000
+1.00581162325E+001	+2.12792737981E+004	+0.00000000000E+000
+1.00591182365E+001	+2.10005331699E+004	+0.00000000000E+000
+1.00601202405E+001	+2.08772645569E+004	+0.00000000000E+000
+1.00611222445E+001	+2.01874480657E+004	+0.00000000000E+000
+1.00621242485E+001	+2.01302215139E+004	+0.00000000000E+000
+1.00631262525E+001	+2.03914237665E+004	+0.00000000000E+000
+1.00641282565E+001	+2.08013609251E+004	+0.00000000000E+000
+1.00651302605E+001	+2.09264868677E+004	+0.00000000000E+000
+1.00661322645E+001	+2.06927665737E+004	+0.00000000000E+000
+1.00671342685E+001	+2.10477669213E+004	+0.00000000000E+000
+1.00681362725E+001	+2.12898864691E+004	+0.00000000000E+000
+1.00691382766E+001	+2.15294908730E+004	+0.00000000000E+000
+1.00701402806E+001	+2.18455113077E+004	+0.00000000000E+000
+1.00711422846E+001	+2.20382237006E+004	+0.00000000000E+000
+1.00721442886E+001	+2.15098073923E+004	+0.00000000000E+000
+1.00731462926E+001	+2.12163954639E+004	+0.00000000000E+000
+1.00741482966E+001	+2.05403777496E+004	+0.00000000000E+000
+1.00751503006E+001	+2.02495876604E+004	+0.00000000000E+000
+1.00761523046E+001	+1.97683230271E+004	+0.00000000000E+000
+1.00771543086E+001	+1.87871013662E+004	+0.00000000000E+000
+1.00781563126E+001	+1.77473051915E+004	+0.00000000000E+000
+1.00791583166E+001	+1.76304458119E+004	+0.00000000000E+000
+1.00801603206E+001	+1.69916197966E+004	+0.00000000000E+000
+1.00811623246E+001	+1.69040151110E+004	+0.00000000000E+000
+1.00821643287E+001	+1.62734840626E+004	+0.00000000000E+000
+1.00831663327E+001	+1.61255658837E+004	+0.00000000000E+000
+1.00841683367E+001	+1.65455716842E+004	+0.00000000000E+000
+1.00851703407E+001	+1.67560944254E+004	+0.00000000000E+000
+1.00861723447E+001	+1.64140571348E+004	+0.00000000000E+000
+1.00871743487E+001	+1.62536139122E+004	+0.00000000000E+000
+1.00881763527E+001	+1.60067810181E+004	+0.00000000000E+000
+1.00891783567E+001	+1.60152373804E+004	+0.00000000000E+000
+1.00901803607E+001	+1.56613286300E+004	+0.00000000000E+000
+1.00911823647E+001	+1.51314958307E+004	+0.00000000000E+000
+1.00921843687E+001	+1.48377242199E+004	+0.00000000000E+000
+1.00931863727E+001	+1.50151839113E+004	+0.00000000000E+000
+1.00941883768E+001	+1.54931491415E+004	+0.00000000000E+000
+1.00951903808E+001	+1.51577651587E+004	+0.00000000000E+000
+1.00961923848E+001	+1.50280399788E+004	+0.00000000000E+000
+1.00971943888E+001	+1.50323242158E+004	+0.00000000000E+000
+1.00981963928E+001	+1.49248441955E+004	+0.00000000000E+000
+1.00991983968E+001	+1.47357795251E+004	+0.00000000000E+000
+1.01002004008E+001	+1.44913377457E+004	+0.00000000000E+000
+1.01012024048E+001	+1.38568295370E+004	+0.00000000000E+000
+1.01022044088E+001	+1.42093110212E+004	+0.00000000000E+000
+1.01032064128E+001	+1.43476640397E+004	+0.00000000000E+000
+1.01042084168E+001	+1.43622930929E+004	+0.00000000000E+000
+1.01052104208E+001	+1.44808449156E+004	+0.00000000000E+000
+1.01062124248E+001	+1.44395715242E+004	+0.00000000000E+000
+1.01072144289E+001	+1.48088900687E+004	+0.00000000000E+000
+1.01082164329E+001	+1.51638815942E+004	+0.00000000000E+000
+1.01092184369E+001	+1.50454372711E+004	+0.00000000000E+000
+1.01102204409E+001	+1.52669016390E+004	+0.00000000000E+000
+1.01112224449E+001	+1.54837153344E+004	+0.00000000000E+000
+1.01122244489E+001	+1.57287204651E+004	+0.00000000000E+000
+1.01132264529E+001	+1.61704239214E+004	+0.00000000000E+000
+1.01142284569E+001	+1.60987621615E+004	+0.00000000000E+000
+1.01152304609E+001	+1.61635367104E+004	+0.00000000000E+000
+1.01162324649E+001	+1.64691896592E+004	+0.00000000000E+000
+1.01172344689E+001	+1.63580497492E+004	+0.00000000000E+000
+1.01182364729E+001	+1.61179057857E+004	+0.00000000000E+000
+1.01192384770E+001	+1.57793861200E+004	+0.00000000000E+000
+1.01202404810E+001	+1.56307915513E+004	+0.00000000000E+000
+1.01212424850E+001	+1.54929092020E+004	+0.00000000000E+000
+1.01222444890E+001	+1.52141341172E+004	+0.00000000000E+000
+1.01232464930E+001	+1.50748035682E+004	+0.00000000000E+000
+1.01242484970E+001	+1.53940978110E+004	+0.00000000000E+000
+1.01252505010E+001	+1.54108723193E+004	+0.00000000000E+000
+1.01262525050E+001	+1.55267089983E+004	+0.00000000000E+000
+1.01272545090E+001	+1.53749884185E+004	+0.00000000000E+000
+1.01282565130E+001	+1.51259534711E+004	+0.00000000000E+000
+1.01292585170E+001	+1.48973280441E+004	+0.00000000000E+000
+1.01302605210E+001	+1.44536849318E+004	+0.00000000000E+000
+1.01312625251E+001	+1.39471279129E+004	+0.00000000000E+000
+1.01322645291E+001	+1.36277489759E+004	+0.00000000000E+000
+1.01332665331E+001	+1.37473924443E+004	+0.00000000000E+000
+1.01342685371E+001	+1.39401514554E+004	+0.00000000000E+000
+1.01352705411E+001	+1.42940208945E+004	+0.00000000000E+000
+1.01362725451E+001	+1.46772743821E+004	+0.00000000000E+000
+1.01372745491E+001	+1.49371511667E+004	+0.00000000000E+000
+1.01382765531E+001	+1.49825415051E+004	+0.00000000000E+000
+1.01392785571E+001	+1.50854914445E+004	+0.00000000000E+000
+1.01402805611E+001	+1.45099486527E+004	+0.00000000000E+000
+1.01412825651E+001	+1.41127950328E+004	+0.00000000000E+000
+1.01422845691E+001	+1.40602073763E+004	+0.00000000000E+000
+1.01432865731E+001	+1.37300085432E+004	+0.00000000000E+000
+1.01442885772E+001	+1.33623622234E+004	+0.00000000000E+000
+1.01452905812E+001	+1.34225275291E+004	+0.00000000000E+000
+1.01462925852E+001	+1.36309015094E+004	+0.00000000000E+000
+1.01472945892E+001	+1.40988099756E+004	+0.00000000000E+000
+1.01482965932E+001	+1.42131514509E+004	+0.00000000000E+000
+1.01492985972E+001	+1.41042307686E+004	+0.00000000000E+000
+1.01503006012E+001	+1.44165584231E+004	+0.00000000000E+000
+1.01513026052E+001	+1.45972753160E+004	+0.00000000000E+000
+1.01523046092E+001	+1.46710418409E+004	+0.00000000000E+000
+1.01533066132E+001	+1.47675335652E+004	+0.00000000000E+000
+1.01543086172E+001	+1.50643691498E+004	+0.00000000000E+000
+1.01553106212E+001	+1.53657434801E+004	+0.00000000000E+000
+1.01563126253E+001	+1.55351801889E+004	+0.00000000000E+000
+1.01573146293E+001	+1.55243074597E+004	+0.00000000000E+000
+1.01583166333E+001	+1.53806028745E+004	+0.00000000000E+000
+1.01593186373E+001	+1.50877959980E+004	+0.00000000000E+000
+1.01603206413E+001	+1.51464979683E+004	+0.00000000000E+000
+1.01613226453E+001	+1.48529809090E+004	+0.00000000000E+000
+1.01623246493E+001	+1.47834636246E+004	+0.00000000000E+000
+1.01633266533E+001	+1.46364355702E+004	+0.00000000000E+000
+1.01643286573E+001	+1.44068857773E+004	+0.00000000000E+000
+1.01653306613E+001	+1.43677278385E+004	+0.00000000000E+000
+1.01663326653E+001	+1.44332717979E+004	+0.00000000000E+000
+1.01673346693E+001	+1.38795062425E+004	+0.00000000000E+000
+1.01683366733E+001	+1.36242218672E+004	+0.00000000000E+000
+1.01693386774E+001	+1.31204655629E+004	+0.00000000000E+000
+1.01703406814E+001	+1.30035944776E+004	+0.00000000000E+000
+1.01713426854E+001	+1.32941497974E+004	+0.00000000000E+000
+1.01723446894E+001	+1.36309869162E+004	+0.00000000000E+000
+1.01733466934E+001	+1.37854083074E+004	+0.00000000000E+000
+1.01743486974E+001	+1.41019358864E+004	+0.00000000000E+000
+1.01753507014E+001	+1.43763054840E+004	+0.00000000000E+000
+1.01763527054E+001	+1.48370970818E+004	+0.00000000000E+000
+1.01773547094E+001	+1.48414731264E+004	+0.00000000000E+000
+1.01783567134E+001	+1.45241972822E+004	+0.00000000000E+000
+1.01793587174E+001	+1.45032121596E+004	+0.00000000000E+000
+1.01803607214E+001	+1.46549494436E+004	+0.00000000000E+000
+1.01813627255E+001	+1.46168695059E+004	+0.00000000000E+000
+1.01823647295E+001	+1.44228726594E+004	+0.00000000000E+000
+1.01833667335E+001	+1.41540022375E+004	+0.00000000000E+000
+1.01843687375E+001	+1.42502606117E+004	+0.00000000000E+000
+1.01853707415E+001	+1.42938827568E+004	+0.00000000000E+000
+1.01863727455E+001	+1.41844851416E+004	+0.00000000000E+000
+1.01873747495E+001	+1.39823689200E+004	+0.00000000000E+000
+1.01883767535E+001	+1.38631713368E+004	+0.00000000000E+000
+1.01893787575E+001	+1.38017658966E+004	+0.00000000000E+000
+1.01903807615E+001	+1.39765284958E+004	+0.00000000000E+000
+1.01913827655E+001	+1.39888948736E+004	+0.00000000000E+000
+1.01923847695E+001	+1.38750979865E+004	+0.00000000000E+000
+1.01933867735E+001	+1.37103204302E+004	+0.00000000000E+000
+1.01943887776E+001	+1.37423342421E+004	+0.00000000000E+000
+1.01953907816E+001	+1.40340991974E+004	+0.00000000000E+000
+1.01963927856E+001	+1.41864704245E+004	+0.00000000000E+000
+1.01973947896E+001	+1.40647005082E+004	+0.00000000000E+000
+1.01983967936E+001	+1.38392604729E+004	+0.00000000000E+000
+1.01993987976E+001	+1.38500296934E+004	+0.00000000000E+000
+1.02004008016E+001	+1.41658267986E+004	+0.00000000000E+000
+1.02014028056E+001	+1.43660903347E+004	+0.00000000000E+000
+1.02024048096E+001	+1.42327710513E+004	+0.00000000000E+000
+1.02034068136E+001	+1.44258771480E+004	+0.00000000000E+000
+1.02044088176E+001	+1.44789835003E+004	+0.00000000000E+000
+1.02054108216E+001	+1.42935551433E+004	+0.00000000000E+000
+1.02064128257E+001	+1.41423318432E+004	+0.00000000000E+000
+1.02074148297E+001	+1.42810465830E+004	+0.00000000000E+000
+1.02084168337E+001	+1.40860386430E+004	+0.00000000000E+000
+1.02094188377E+001	+1.39280516984E+004	+0.00000000000E+000
+1.02104208417E+001	+1.36675903173E+004	+0.00000000000E+000
+1.02114228457E+001	+1.33047317188E+004	+0.00000000000E+000
+1.02124248497E+001	+1.36449835221E+004	+0.00000000000E+000
+1.02134268537E+001	+1.38114749941E+004	+0.00000000000E+000
+1.02144288577E+001	+1.35415894693E+004	+0.00000000000E+000
+1.02154308617E+001	+1.37376449181E+004	+0.00000000000E+000
+1.02164328657E+001	+1.36990601621E+004	+0.00000000000E+000
+1.02174348697E+001	+1.36758590764E+004	+0.00000000000E+000
+1.02184368737E+001	+1.40662848088E+004	+0.00000000000E+000
+1.02194388778E+001	+1.41368718436E+004	+0.00000000000E+000
+1.02204408818E+001	+1.44625876322E+004	+0.00000000000E+000
+1.02214428858E+001	+1.47139890483E+004	+0.00000000000E+000
+1.02224448898E+001	+1.44563624610E+004	+0.00000000000E+000
+1.02234468938E+001	+1.44775224597E+004	+0.00000000000E+000
+1.02244488978E+001	+1.46006661681E+004	+0.00000000000E+000
+1.02254509018E+001	+1.45654087128E+004	+0.00000000000E+000
+1.02264529058E+001	+1.45691100407E+004	+0.00000000000E+000
+1.02274549098E+001	+1.41293582566E+004	+0.00000000000E+000
+1.02284569138E+001	+1.39485026793E+004	+0.00000000000E+000
+1.02294589178E+001	+1.40068353553E+004	+0.00000000000E+000
+1.02304609218E+001	+1.39990999367E+004	+0.00000000000E+000
+1.02314629259E+001	+1.35609006378E+004	+0.00000000000E+000
+1.02324649299E+001	+1.33359938206E+004	+0.00000000000E+000
+1.02334669339E+001	+1.31701884247E+004	+0.00000000000E+000
+1.02344689379E+001	+1.34584774992E+004	+0.00000000000E+000
+1.02354709419E+001	+1.36634672141E+004	+0.00000000000E+000
+1.02364729459E+001	+1.37279880042E+004	+0.00000000000E+000
+1.02374749499E+001	+1.38774559296E+004	+0.00000000000E+000
+1.02384769539E+001	+1.41389661848E+004	+0.00000000000E+000
+1.02394789579E+001	+1.44475711198E+004	+0.00000000000E+000
+1.02404809619E+001	+1.45073089534E+004	+0.00000000000E+000
+1.02414829659E+001	+1.45519985456E+004	+0.00000000000E+000
+1.02424849699E+001	+1.41624783981E+004	+0.00000000000E+000
+1.02434869739E+001	+1.42608295191E+004	+0.00000000000E+000
+1.02444889780E+001	+1.43855035460E+004	+0.00000000000E+000
+1.02454909820E+001	+1.45555880837E+004	+0.00000000000E+000
+1.02464929860E+001	+1.44459589216E+004	+0.00000000000E+000
+1.02474949900E+001	+1.46724398612E+004	+0.00000000000E+000
+1.02484969940E+001	+1.44521440788E+004	+0.00000000000E+000
+1.02494989980E+001	+1.45927430555E+004	+0.00000000000E+000
+1.02505010020E+001	+1.41056190756E+004	+0.00000000000E+000
+1.02515030060E+001	+1.35389350486E+004	+0.00000000000E+000
+1.02525050100E+001	+1.31808885230E+004	+0.00000000000E+000
+1.02535070140E+001	+1.28743503859E+004	+0.00000000000E+000
+1.02545090180E+001	+1.22545542817E+004	+0.00000000000E+000
+1.02555110220E+001	+1.18777028389E+004	+0.00000000000E+000
+1.02565130261E+001	+1.14306245320E+004	+0.00000000000E+000
+1.02575150301E+001	+1.12639281022E+004	+0.00000000000E+000
+1.02585170341E+001	+1.11489033608E+004	+0.00000000000E+000
+1.02595190381E+001	+1.08551452556E+004	+0.00000000000E+000
+1.02605210421E+001	+1.04659257359E+004	+0.00000000000E+000
+1.02615230461E+001	+1.01900442147E+004	+0.00000000000E+000
+1.02625250501E+001	+1.01019274037E+004	+0.00000000000E+000
+1.02635270541E+001	+9.86574851280E+003	+0.00000000000E+000
+1.02645290581E+001	+9.70230446383E+003	+0.00000000000E+000
+1.02655310621E+001	+9.58132691027E+003	+0.00000000000E+000
+1.02665330661E+001	+9.54659199688E+003	+0.00000000000E+000
+1.02675350701E+001	+9.52917432763E+003	+0.00000000000E+000
+1.02685370741E+001	+9.52827123591E+003	+0.00000000000E+000
+1.02695390782E+001	+9.72912963865E+003	+0.00000000000E+000
+1.02705410822E+001	+9.73577533178E+003	+0.00000000000E+000
+1.02715430862E+001	+1.00262250302E+004	+0.00000000000E+000
+1.02725450902E+001	+1.01337145789E+004	+0.00000000000E+000
+1.02735470942E+001	+1.03681677214E+004	+0.00000000000E+000
+1.02745490982E+001	+1.03794136436E+004	+0.00000000000E+000
+1.02755511022E+001	+1.02615138381E+004	+0.00000000000E+000
+1.02765531062E+001	+9.76983598795E+003	+0.00000000000E+000
+1.02775551102E+001	+9.72124986033E+003	+0.00000000000E+000
+1.02785571142E+001	+9.48126158623E+003	+0.00000000000E+000
+1.02795591182E+001	+9.56229632340E+003	+0.00000000000E+000
+1.02805611222E+001	+9.21854829172E+003	+0.00000000000E+000
+1.02815631263E+001	+9.27374457477E+003	+0.00000000000E+000
+1.02825651303E+001	+9.63347487337E+003	+0.00000000000E+000
+1.02835671343E+001	+9.94718208116E+003	+0.00000000000E+000
+1.02845691383E+001	+1.01860652048E+004	+0.00000000000E+000
+1.02855711423E+001	+1.01726719771E+004	+0.00000000000E+000
+1.02865731463E+001	+1.02029300871E+004	+0.00000000000E+000
+1.02875751503E+001	+1.03790550519E+004	+0.00000000000E+000
+1.02885771543E+001	+1.04786264277E+004	+0.00000000000E+000
+1.02895791583E+001	+1.02637416492E+004	+0.00000000000E+000
+1.02905811623E+001	+1.03172401526E+004	+0.00000000000E+000
+1.02915831663E+001	+1.02305293733E+004	+0.00000000000E+000
+1.02925851703E+001	+1.01726043251E+004	+0.00000000000E+000
+1.02935871743E+001	+1.00020177895E+004	+0.00000000000E+000
+1.02945891784E+001	+9.85879067347E+003	+0.00000000000E+000
+1.02955911824E+001	+9.87178200182E+003	+0.00000000000E+000
+1.02965931864E+001	+1.00221795190E+004	+0.00000000000E+000
+1.02975951904E+001	+9.88649927168E+003	+0.00000000000E+000
+1.02985971944E+001	+9.79194631773E+003	+0.00000000000E+000
+1.02995991984E+001	+9.76899376087E+003	+0.00000000000E+000
+1.03006012024E+001	+9.63767727928E+003	+0.00000000000E+000
+1.03016032064E+001	+9.64021074580E+003	+0.00000000000E+000
+1.03026052104E+001	+9.56238844910E+003	+0.00000000000E+000
+1.03036072144E+001	+9.34416813722E+003	+0.00000000000E+000
+1.03046092184E+001	+9.29768349452E+003	+0.00000000000E+000
+1.03056112224E+001	+9.50955613358E+003	+0.00000000000E+000
+1.03066132265E+001	+9.64699751729E+003	+0.00000000000E+000
+1.03076152305E+001	+9.72370063418E+003	+0.00000000000E+000
+1.03086172345E+001	+9.83817025232E+003	+0.00000000000E+000
+1.03096192385E+001	+9.83186984671E+003	+0.00000000000E+000
+1.03106212425E+001	+1.01320949741E+004	+0.00000000000E+000
+1.03116232465E+001	+1.03010540739E+004	+0.00000000000E+000
+1.03126252505E+001	+1.02070904723E+004	+0.00000000000E+000
+1.03136272545E+001	+1.01392475858E+004	+0.00000000000E+000
+1.03146292585E+001	+1.01412985712E+004	+0.00000000000E+000
+1.03156312625E+001	+1.01183474842E+004	+0.00000000000E+000
+1.03166332665E+001	+1.03345835455E+004	+0.00000000000E+000
+1.03176352705E+001	+1.03719283993E+004	+0.00000000000E+000
+1.03186372745E+001	+1.03808926972E+004	+0.00000000000E+000
+1.03196392786E+001	+1.04952219400E+004	+0.00000000000E+000
+1.03206412826E+001	+1.06806543867E+004	+0.00000000000E+000
+1.03216432866E+001	+1.07940156571E+004	+0.00000000000E+000
+1.03226452906E+001	+1.05421316769E+004	+0.00000000000E+000
+1.03236472946E+001	+1.02459601546E+004	+0.00000000000E+000
+1.03246492986E+001	+9.85022281028E+003	+0.00000000000E+000
+1.03256513026E+001	+9.54962633944E+003	+0.00000000000E+000
+1.03266533066E+001	+9.19537969998E+003	+0.00000000000E+000
+1.03276553106E+001	+8.77159638580E+003	+0.00000000000E+000
+1.03286573146E+001	+8.47189668972E+003	+0.00000000000E+000
+1.03296593186E+001	+8.53133869208E+003	+0.00000000000E+000
+1.03306613226E+001	+8.52454258181E+003	+0.00000000000E+000
+1.03316633267E+001	+8.58374104234E+003	+0.00000000000E+000
+1.03326653307E+001	+8.57307670091E+003	+0.00000000000E+000
+1.03336673347E+001	+8.62085033629E+003	+0.00000000000E+000
+1.03346693387E+001	+8.70358778189E+003	+0.00000000000E+000
+1.03356713427E+001	+8.81755010794E+003	+0.00000000000E+000
+1.03366733467E+001	+8.83990728469E+003	+0.00000000000E+000
+1.03376753507E+001	+8.68957250245E+003	+0.00000000000E+000
+1.03386773547E+001	+8.50806757219E+003	+0.00000000000E+000
+1.03396793587E+001	+8.52830206857E+003	+0.00000000000E+000
+1.03406813627E+001	+8.57620928685E+003	+0.00000000000E+000
+1.03416833667E+001	+8.72284208104E+003	+0.00000000000E+000
+1.03426853707E+001	+8.88998117347E+003	+0.00000000000E+000
+1.03436873747E+001	+9.13458015120E+003	+0.00000000000E+000
+1.03446893788E+001	+9.55994885652E+003	+0.00000000000E+000
+1.03456913828E+001	+9.78966662928E+003	+0.00000000000E+000
+1.03466933868E+001	+9.91778607366E+003	+0.00000000000E+000
+1.03476953908E+001	+1.00186230852E+004	+0.00000000000E+000
+1.03486973948E+001	+1.01959667350E+004	+0.00000000000E+000
+1.03496993988E+001	+1.03704113901E+004	+0.00000000000E+000
+1.03507014028E+001	+1.04289400057E+004	+0.00000000000E+000
+1.03517034068E+001	+1.03606855217E+004	+0.00000000000E+000
+1.03527054108E+001	+1.06561798374E+004	+0.00000000000E+000
+1.03537074148E+001	+1.08520036234E+004	+0.00000000000E+000
+1.03547094188E+001	+1.08255515390E+004	+0.00000000000E+000
+1.03557114228E+001	+1.05935516630E+004	+0.00000000000E+000
+1.03567134269E+001	+1.02829026561E+004	+0.00000000000E+000
+1.03577154309E+001	+1.00902252149E+004	+0.00000000000E+000
+1.03587174349E+001	+1.01919125586E+004	+0.00000000000E+000
+1.03597194389E+001	+9.83610897235E+003	+0.00000000000E+000
+1.03607214429E+001	+9.72676167645E+003	+0.00000000000E+000
+1.03617234469E+001	+9.69971234526E+003	+0.00000000000E+000
+1.03627254509E+001	+9.62722736549E+003	+0.00000000000E+000
+1.03637274549E+001	+9.95071266259E+003	+0.00000000000E+000
+1.03647294589E+001	+1.01705129275E+004	+0.00000000000E+000
+1.03657314629E+001	+1.00546277333E+004	+0.00000000000E+000
+1.03667334669E+001	+1.01571230870E+004	+0.00000000000E+000
+1.03677354709E+001	+1.01850516093E+004	+0.00000000000E+000
+1.03687374749E+001	+1.02261998441E+004	+0.00000000000E+000
+1.03697394790E+001	+1.03754675610E+004	+0.00000000000E+000
+1.03707414830E+001	+1.01739509853E+004	+0.00000000000E+000
+1.03717434870E+001	+9.95152890128E+003	+0.00000000000E+000
+1.03727454910E+001	+1.01261101361E+004	+0.00000000000E+000
+1.03737474950E+001	+1.02341666130E+004	+0.00000000000E+000
+1.03747494990E+001	+1.02483841954E+004	+0.00000000000E+000
+1.03757515030E+001	+1.02962742995E+004	+0.00000000000E+000
+1.03767535070E+001	+1.03301046873E+004	+0.00000000000E+000
+1.03777555110E+001	+1.04302127364E+004	+0.00000000000E+000
+1.03787575150E+001	+1.05759550357E+004	+0.00000000000E+000
+1.03797595190E+001	+1.04117163305E+004	+0.00000000000E+000
+1.03807615230E+001	+1.04357885809E+004	+0.00000000000E+000
+1.03817635271E+001	+1.04197744151E+004	+0.00000000000E+000
+1.03827655311E+001	+1.03474059717E+004	+0.00000000000E+000
+1.03837675351E+001	+1.06115842892E+004	+0.00000000000E+000
+1.03847695391E+001	+1.05863214266E+004	+0.00000000000E+000
+1.03857715431E+001	+1.08966123133E+004	+0.00000000000E+000
+1.03867735471E+001	+1.12138059004E+004	+0.00000000000E+000
+1.03877755511E+001	+1.14466746878E+004	+0.00000000000E+000
+1.03887775551E+001	+1.16262930508E+004	+0.00000000000E+000
+1.03897795591E+001	+1.18632035329E+004	+0.00000000000E+000
+1.03907815631E+001	+1.15137476404E+004	+0.00000000000E+000
+1.03917835671E+001	+1.13938760522E+004	+0.00000000000E+000
+1.03927855711E+001	+1.12591314206E+004	+0.00000000000E+000
+1.03937875752E+001	+1.11119149897E+004	+0.00000000000E+000
+1.03947895792E+001	+1.10613377593E+004	+0.00000000000E+000
+1.03957915832E+001	+1.10530649524E+004	+0.00000000000E+000
+1.03967935872E+001	+1.11006381617E+004	+0.00000000000E+000
+1.03977955912E+001	+1.13519167662E+004	+0.00000000000E+000
+1.03987975952E+001	+1.14854445785E+004	+0.00000000000E+000
+1.03997995992E+001	+1.13787444774E+004	+0.00000000000E+000
+1.04008016032E+001	+1.13589029055E+004	+0.00000000000E+000
+1.04018036072E+001	+1.12953573410E+004	+0.00000000000E+000
+1.04028056112E+001	+1.13497429680E+004	+0.00000000000E+000
+1.04038076152E+001	+1.13721905932E+004	+0.00000000000E+000
+1.04048096192E+001	+1.13938131212E+004	+0.00000000000E+000
+1.04058116232E+001	+1.15746543526E+004	+0.00000000000E+000
+1.04068136273E+001	+1.17432583254E+004	+0.00000000000E+000
+1.04078156313E+001	+1.16291567481E+004	+0.00000000000E+000
+1.04088176353E+001	+1.16064320954E+004	+0.00000000000E+000
+1.04098196393E+001	+1.15853310897E+004	+0.00000000000E+000
+1.04108216433E+001	+1.14640961693E+004	+0.00000000000E+000
+1.04118236473E+001	+1.15021150955E+004	+0.00000000000E+000
+1.04128256513E+001	+1.16010971138E+004	+0.00000000000E+000
+1.04138276553E+001	+1.15053508294E+004	+0.00000000000E+000
+1.04148296593E+001	+1.19323229294E+004	+0.00000000000E+000
+1.04158316633E+001	+1.21334748031E+004	+0.00000000000E+000
+1.04168336673E+001	+1.24977606839E+004	+0.00000000000E+000
+1.04178356713E+001	+1.27766482831E+004	+0.00000000000E+000
+1.04188376754E+001	+1.29789850862E+004	+0.00000000000E+000
+1.04198396794E+001	+1.29202111800E+004	+0.00000000000E+000
+1.04208416834E+001	+1.29685149498E+004	+0.00000000000E+000
+1.04218436874E+001	+1.28366096689E+004	+0.00000000000E+000
+1.04228456914E+001	+1.44969934627E+004	+0.00000000000E+000
+1.04238476954E+001	+1.53914395294E+004	+0.00000000000E+000
+1.04248496994E+001	+1.67423482282E+004	+0.00000000000E+000
+1.04258517034E+001	+1.77830428600E+004	+0.00000000000E+000
+1.04268537074E+001	+1.92906418302E+004	+0.00000000000E+000
+1.04278557114E+001	+2.13318733927E+004	+0.00000000000E+000
+1.04288577154E+001	+2.34642535461E+004	+0.00000000000E+000
+1.04298597194E+001	+2.36895558682E+004	+0.00000000000E+000
+1.04308617234E+001	+2.45025048336E+004	+0.00000000000E+000
+1.04318637275E+001	+2.49550114161E+004	+0.00000000000E+000
+1.04328657315E+001	+2.57795780529E+004	+0.00000000000E+000
+1.04338677355E+001	+2.63103728201E+004	+0.00000000000E+000
+1.04348697395E+001	+2.63447313085E+004	+0.00000000000E+000
+1.04358717435E+001	+2.64216968863E+004	+0.00000000000E+000
+1.04368737475E+001	+2.68092367126E+004	+0.00000000000E+000
+1.04378757515E+001	+2.73691688241E+004	+0.00000000000E+000
+1.04388777555E+001	+2.73663644121E+004	+0.00000000000E+000
+1.04398797595E+001	+2.73485208790E+004	+0.00000000000E+000
+1.04408817635E+001	+2.70952419341E+004	+0.00000000000E+000
+1.04418837675E+001	+2.63652407899E+004	+0.00000000000E+000
+1.04428857715E+001	+2.57207128336E+004	+0.00000000000E+000
+1.04438877756E+001	+2.54641551890E+004	+0.00000000000E+000
+1.04448897796E+001	+2.47450976705E+004	+0.00000000000E+000
+1.04458917836E+001	+2.48970901770E+004	+0.00000000000E+000
+1.04468937876E+001	+2.66613066077E+004	+0.00000000000E+000
+1.04478957916E+001	+2.82261844569E+004	+0.00000000000E+000
+1.04488977956E+001	+3.01320259643E+004	+0.00000000000E+000
+1.04498997996E+001	+3.11035304295E+004	+0.00000000000E+000
+1.04509018036E+001	+3.23083793652E+004	+0.00000000000E+000
+1.04519038076E+001	+3.38368613390E+004	+0.00000000000E+000
+1.04529058116E+001	+3.53144906467E+004	+0.00000000000E+000
+1.04539078156E+001	+3.40675216235E+004	+0.00000000000E+000
+1.04549098196E+001	+3.32421512571E+004	+0.00000000000E+000
+1.04559118236E+001	+3.39898770289E+004	+0.00000000000E+000
+1.04569138277E+001	+3.50472605553E+004	+0.00000000000E+000
+1.04579158317E+001	+3.56089498288E+004	+0.00000000000E+000
+1.04589178357E+001	+3.67129840369E+004	+0.00000000000E+000
+1.04599198397E+001	+3.70153208896E+004	+0.00000000000E+000
+1.04609218437E+001	+3.94788198552E+004	+0.00000000000E+000
+1.04619238477E+001	+3.96515627795E+004	+0.00000000000E+000
+1.04629258517E+001	+4.08751767404E+004	+0.00000000000E+000
+1.04639278557E+001	+4.13840940701E+004	+0.00000000000E+000
+1.04649298597E+001	+4.14374853802E+004	+0.00000000000E+000
+1.04659318637E+001	+4.25615506122E+004	+0.00000000000E+000
+1.04669338677E+001	+4.28928843046E+004	+0.00000000000E+000
+1.04679358717E+001	+4.20826839939E+004	+0.00000000000E+000
+1.04689378758E+001	+4.71779442260E+004	+0.00000000000E+000
+1.04699398798E+001	+4.93341407449E+004	+0.00000000000E+000
+1.04709418838E+001	+5.20893092437E+004	+0.00000000000E+000
+1.04719438878E+001	+5.39382629064E+004	+0.00000000000E+000
+1.04729458918E+001	+5.56776152782E+004	+0.00000000000E+000
+1.04739478958E+001	+6.08499410490E+004	+0.00000000000E+000
+1.04749498998E+001	+6.23846474205E+004	+0.00000000000E+000
+1.04759519038E+001	+6.07693218080E+004	+0.00000000000E+000
+1.04769539078E+001	+5.83117861158E+004	+0.00000000000E+000
+1.04779559118E+001	+6.24865743885E+004	+0.00000000000E+000
+1.04789579158E+001	+6.40828336442E+004	+0.00000000000E+000
+1.04799599198E+001	+6.99400977734E+004	+0.00000000000E+000
+1.04809619238E+001	+6.75456596766E+004	+0.00000000000E+000
+1.04819639279E+001	+6.72404780160E+004	+0.00000000000E+000
+1.04829659319E+001	+6.69589837501E+004	+0.00000000000E+000
+1.04839679359E+001	+6.99376717879E+004	+0.00000000000E+000
+1.04849699399E+001	+6.47264114090E+004	+0.00000000000E+000
+1.04859719439E+001	+6.82426034048E+004	+0.00000000000E+000
+1.04869739479E+001	+6.43983278273E+004	+0.00000000000E+000
+1.04879759519E+001	+6.43637654104E+004	+0.00000000000E+000
+1.04889779559E+001	+6.50055142790E+004	+0.00000000000E+000
+1.04899799599E+001	+6.61326486889E+004	+0.00000000000E+000
+1.04909819639E+001	+6.79425857123E+004	+0.00000000000E+000
+1.04919839679E+001	+7.02342789266E+004	+0.00000000000E+000
+1.04929859719E+001	+6.63066826755E+004	+0.00000000000E+000
+1.04939879760E+001	+6.52096881660E+004	+0.00000000000E+000
+1.04949899800E+001	+6.95640877255E+004	+0.00000000000E+000
+1.04959919840E+001	+7.85125336159E+004	+0.00000000000E+000
+1.04969939880E+001	+9.34957550632E+004	+0.00000000000E+000
+1.04979959920E+001	+1.01054068264E+005	+0.00000000000E+000
+1.04989979960E+001	+1.24877537234E+005	+0.00000000000E+000
+1.05000000000E+001	+1.66333278240E+005	+0.00000000000E+000
