# Supplementary material for: Carbon nanofiber-filled conductive silicone elastomers as soft, dry bioelectronic interfaces
Source: PLoS One. 2018 Feb 6;13(2):e0189415. doi: 10.1371/journal.pone.0189415 (PMC5800568; doi:10.1371/journal.pone.0189415)
Supplement: S1 File — Raw data regarding stress/strain and conductivity performance. (ZIP) [file pone.0189415.s001.zip › 4V_01_Z02.CSV]

# Channel 1
# Trace 1
Frequency	Formatted Data	Formatted Data
+1.00000000000E+001	+5.98634370459E+002	+0.00000000000E+000
+1.00010020040E+001	+5.80791145438E+002	+0.00000000000E+000
+1.00020040080E+001	+5.95902985687E+002	+0.00000000000E+000
+1.00030060120E+001	+6.03870938904E+002	+0.00000000000E+000
+1.00040080160E+001	+6.09586595306E+002	+0.00000000000E+000
+1.00050100200E+001	+6.20717873617E+002	+0.00000000000E+000
+1.00060120240E+001	+6.30829025002E+002	+0.00000000000E+000
+1.00070140281E+001	+6.37906240062E+002	+0.00000000000E+000
+1.00080160321E+001	+6.45115198281E+002	+0.00000000000E+000
+1.00090180361E+001	+6.50552066668E+002	+0.00000000000E+000
+1.00100200401E+001	+6.54449439951E+002	+0.00000000000E+000
+1.00110220441E+001	+6.56787977463E+002	+0.00000000000E+000
+1.00120240481E+001	+6.57929959688E+002	+0.00000000000E+000
+1.00130260521E+001	+6.59952552702E+002	+0.00000000000E+000
+1.00140280561E+001	+6.59665401219E+002	+0.00000000000E+000
+1.00150300601E+001	+6.63754774449E+002	+0.00000000000E+000
+1.00160320641E+001	+6.71330629421E+002	+0.00000000000E+000
+1.00170340681E+001	+6.74801650123E+002	+0.00000000000E+000
+1.00180360721E+001	+6.78778073642E+002	+0.00000000000E+000
+1.00190380762E+001	+6.84948421509E+002	+0.00000000000E+000
+1.00200400802E+001	+6.91334245231E+002	+0.00000000000E+000
+1.00210420842E+001	+6.97175152195E+002	+0.00000000000E+000
+1.00220440882E+001	+7.02425172630E+002	+0.00000000000E+000
+1.00230460922E+001	+7.06047787499E+002	+0.00000000000E+000
+1.00240480962E+001	+7.11143817224E+002	+0.00000000000E+000
+1.00250501002E+001	+7.08926094443E+002	+0.00000000000E+000
+1.00260521042E+001	+7.10075132185E+002	+0.00000000000E+000
+1.00270541082E+001	+7.12321186065E+002	+0.00000000000E+000
+1.00280561122E+001	+7.09511435412E+002	+0.00000000000E+000
+1.00290581162E+001	+7.08925204813E+002	+0.00000000000E+000
+1.00300601202E+001	+7.14806789907E+002	+0.00000000000E+000
+1.00310621242E+001	+7.13196277978E+002	+0.00000000000E+000
+1.00320641283E+001	+7.16978583469E+002	+0.00000000000E+000
+1.00330661323E+001	+7.20490524801E+002	+0.00000000000E+000
+1.00340681363E+001	+7.36821488509E+002	+0.00000000000E+000
+1.00350701403E+001	+7.51920888950E+002	+0.00000000000E+000
+1.00360721443E+001	+7.57757426308E+002	+0.00000000000E+000
+1.00370741483E+001	+7.65351600463E+002	+0.00000000000E+000
+1.00380761523E+001	+7.86255814378E+002	+0.00000000000E+000
+1.00390781563E+001	+8.16240761929E+002	+0.00000000000E+000
+1.00400801603E+001	+8.39576686637E+002	+0.00000000000E+000
+1.00410821643E+001	+8.55509694266E+002	+0.00000000000E+000
+1.00420841683E+001	+8.71699128483E+002	+0.00000000000E+000
+1.00430861723E+001	+8.88280466024E+002	+0.00000000000E+000
+1.00440881764E+001	+8.94444896754E+002	+0.00000000000E+000
+1.00450901804E+001	+9.02398820003E+002	+0.00000000000E+000
+1.00460921844E+001	+9.10154826966E+002	+0.00000000000E+000
+1.00470941884E+001	+9.12451742493E+002	+0.00000000000E+000
+1.00480961924E+001	+9.07413791280E+002	+0.00000000000E+000
+1.00490981964E+001	+9.01576392663E+002	+0.00000000000E+000
+1.00501002004E+001	+8.96635402954E+002	+0.00000000000E+000
+1.00511022044E+001	+9.00739176862E+002	+0.00000000000E+000
+1.00521042084E+001	+8.92382441826E+002	+0.00000000000E+000
+1.00531062124E+001	+8.77888225141E+002	+0.00000000000E+000
+1.00541082164E+001	+8.62944527785E+002	+0.00000000000E+000
+1.00551102204E+001	+8.45892543668E+002	+0.00000000000E+000
+1.00561122244E+001	+8.42224785038E+002	+0.00000000000E+000
+1.00571142285E+001	+8.28531879437E+002	+0.00000000000E+000
+1.00581162325E+001	+8.18639408091E+002	+0.00000000000E+000
+1.00591182365E+001	+8.25639829460E+002	+0.00000000000E+000
+1.00601202405E+001	+8.24748269018E+002	+0.00000000000E+000
+1.00611222445E+001	+8.32944894793E+002	+0.00000000000E+000
+1.00621242485E+001	+8.44572975981E+002	+0.00000000000E+000
+1.00631262525E+001	+8.49456138901E+002	+0.00000000000E+000
+1.00641282565E+001	+8.68961158582E+002	+0.00000000000E+000
+1.00651302605E+001	+8.75177421977E+002	+0.00000000000E+000
+1.00661322645E+001	+8.68764542231E+002	+0.00000000000E+000
+1.00671342685E+001	+8.65240254296E+002	+0.00000000000E+000
+1.00681362725E+001	+8.64093155971E+002	+0.00000000000E+000
+1.00691382766E+001	+8.65083860383E+002	+0.00000000000E+000
+1.00701402806E+001	+8.62712661349E+002	+0.00000000000E+000
+1.00711422846E+001	+8.64355473003E+002	+0.00000000000E+000
+1.00721442886E+001	+8.70606074427E+002	+0.00000000000E+000
+1.00731462926E+001	+8.74498048413E+002	+0.00000000000E+000
+1.00741482966E+001	+8.83924505210E+002	+0.00000000000E+000
+1.00751503006E+001	+8.85812406017E+002	+0.00000000000E+000
+1.00761523046E+001	+8.79926146881E+002	+0.00000000000E+000
+1.00771543086E+001	+8.89242474486E+002	+0.00000000000E+000
+1.00781563126E+001	+8.90484945742E+002	+0.00000000000E+000
+1.00791583166E+001	+8.89651611099E+002	+0.00000000000E+000
+1.00801603206E+001	+8.97602103471E+002	+0.00000000000E+000
+1.00811623246E+001	+8.93798784140E+002	+0.00000000000E+000
+1.00821643287E+001	+9.02320001401E+002	+0.00000000000E+000
+1.00831663327E+001	+9.10931946574E+002	+0.00000000000E+000
+1.00841683367E+001	+9.09319306722E+002	+0.00000000000E+000
+1.00851703407E+001	+9.10229528467E+002	+0.00000000000E+000
+1.00861723447E+001	+9.07160420747E+002	+0.00000000000E+000
+1.00871743487E+001	+8.95813831460E+002	+0.00000000000E+000
+1.00881763527E+001	+9.10354943975E+002	+0.00000000000E+000
+1.00891783567E+001	+9.21412881755E+002	+0.00000000000E+000
+1.00901803607E+001	+9.23488776153E+002	+0.00000000000E+000
+1.00911823647E+001	+9.26396170765E+002	+0.00000000000E+000
+1.00921843687E+001	+9.26435002647E+002	+0.00000000000E+000
+1.00931863727E+001	+9.32567725882E+002	+0.00000000000E+000
+1.00941883768E+001	+9.39741212121E+002	+0.00000000000E+000
+1.00951903808E+001	+9.38763607170E+002	+0.00000000000E+000
+1.00961923848E+001	+9.34408184794E+002	+0.00000000000E+000
+1.00971943888E+001	+9.32536869774E+002	+0.00000000000E+000
+1.00981963928E+001	+9.29029508354E+002	+0.00000000000E+000
+1.00991983968E+001	+9.27700223221E+002	+0.00000000000E+000
+1.01002004008E+001	+9.26067165070E+002	+0.00000000000E+000
+1.01012024048E+001	+9.25951914897E+002	+0.00000000000E+000
+1.01022044088E+001	+9.13600415610E+002	+0.00000000000E+000
+1.01032064128E+001	+8.97929507154E+002	+0.00000000000E+000
+1.01042084168E+001	+8.89959868859E+002	+0.00000000000E+000
+1.01052104208E+001	+8.99722802165E+002	+0.00000000000E+000
+1.01062124248E+001	+9.04626818908E+002	+0.00000000000E+000
+1.01072144289E+001	+9.00867925816E+002	+0.00000000000E+000
+1.01082164329E+001	+9.00642021891E+002	+0.00000000000E+000
+1.01092184369E+001	+9.01357983363E+002	+0.00000000000E+000
+1.01102204409E+001	+9.05326837316E+002	+0.00000000000E+000
+1.01112224449E+001	+9.10846046100E+002	+0.00000000000E+000
+1.01122244489E+001	+9.01844788320E+002	+0.00000000000E+000
+1.01132264529E+001	+8.91403883924E+002	+0.00000000000E+000
+1.01142284569E+001	+8.89120817699E+002	+0.00000000000E+000
+1.01152304609E+001	+8.91388309635E+002	+0.00000000000E+000
+1.01162324649E+001	+8.96142624831E+002	+0.00000000000E+000
+1.01172344689E+001	+9.02576912038E+002	+0.00000000000E+000
+1.01182364729E+001	+9.06028272339E+002	+0.00000000000E+000
+1.01192384770E+001	+9.03502648650E+002	+0.00000000000E+000
+1.01202404810E+001	+8.96988400367E+002	+0.00000000000E+000
+1.01212424850E+001	+8.96617090043E+002	+0.00000000000E+000
+1.01222444890E+001	+8.86614843250E+002	+0.00000000000E+000
+1.01232464930E+001	+8.76610391072E+002	+0.00000000000E+000
+1.01242484970E+001	+8.65784466590E+002	+0.00000000000E+000
+1.01252505010E+001	+8.56590104330E+002	+0.00000000000E+000
+1.01262525050E+001	+8.44526730873E+002	+0.00000000000E+000
+1.01272545090E+001	+8.47360691608E+002	+0.00000000000E+000
+1.01282565130E+001	+8.39324358535E+002	+0.00000000000E+000
+1.01292585170E+001	+8.43241134332E+002	+0.00000000000E+000
+1.01302605210E+001	+8.49779089387E+002	+0.00000000000E+000
+1.01312625251E+001	+8.43290144171E+002	+0.00000000000E+000
+1.01322645291E+001	+8.34168409444E+002	+0.00000000000E+000
+1.01332665331E+001	+8.38775575057E+002	+0.00000000000E+000
+1.01342685371E+001	+8.47903202141E+002	+0.00000000000E+000
+1.01352705411E+001	+8.49768643424E+002	+0.00000000000E+000
+1.01362725451E+001	+8.42828449144E+002	+0.00000000000E+000
+1.01372745491E+001	+8.39784855638E+002	+0.00000000000E+000
+1.01382765531E+001	+8.41763525711E+002	+0.00000000000E+000
+1.01392785571E+001	+8.46236440686E+002	+0.00000000000E+000
+1.01402805611E+001	+8.37897910139E+002	+0.00000000000E+000
+1.01412825651E+001	+8.23179848798E+002	+0.00000000000E+000
+1.01422845691E+001	+8.20942308418E+002	+0.00000000000E+000
+1.01432865731E+001	+8.13744101565E+002	+0.00000000000E+000
+1.01442885772E+001	+8.02042052739E+002	+0.00000000000E+000
+1.01452905812E+001	+7.97354874807E+002	+0.00000000000E+000
+1.01462925852E+001	+7.92072644623E+002	+0.00000000000E+000
+1.01472945892E+001	+7.90001752528E+002	+0.00000000000E+000
+1.01482965932E+001	+7.88401026630E+002	+0.00000000000E+000
+1.01492985972E+001	+7.80209423355E+002	+0.00000000000E+000
+1.01503006012E+001	+7.80801803664E+002	+0.00000000000E+000
+1.01513026052E+001	+7.82295859317E+002	+0.00000000000E+000
+1.01523046092E+001	+7.83848463585E+002	+0.00000000000E+000
+1.01533066132E+001	+7.81901527122E+002	+0.00000000000E+000
+1.01543086172E+001	+7.78824830421E+002	+0.00000000000E+000
+1.01553106212E+001	+7.77384458185E+002	+0.00000000000E+000
+1.01563126253E+001	+7.76701310604E+002	+0.00000000000E+000
+1.01573146293E+001	+7.69882332593E+002	+0.00000000000E+000
+1.01583166333E+001	+7.64124647270E+002	+0.00000000000E+000
+1.01593186373E+001	+7.61905562054E+002	+0.00000000000E+000
+1.01603206413E+001	+7.68054429586E+002	+0.00000000000E+000
+1.01613226453E+001	+7.69224004943E+002	+0.00000000000E+000
+1.01623246493E+001	+7.75708227778E+002	+0.00000000000E+000
+1.01633266533E+001	+7.78259300424E+002	+0.00000000000E+000
+1.01643286573E+001	+7.77240714831E+002	+0.00000000000E+000
+1.01653306613E+001	+7.76154269706E+002	+0.00000000000E+000
+1.01663326653E+001	+7.70019902990E+002	+0.00000000000E+000
+1.01673346693E+001	+7.66291199155E+002	+0.00000000000E+000
+1.01683366733E+001	+7.65598827706E+002	+0.00000000000E+000
+1.01693386774E+001	+7.51112250530E+002	+0.00000000000E+000
+1.01703406814E+001	+7.38318496634E+002	+0.00000000000E+000
+1.01713426854E+001	+7.37757114042E+002	+0.00000000000E+000
+1.01723446894E+001	+7.33774804544E+002	+0.00000000000E+000
+1.01733466934E+001	+7.35464798436E+002	+0.00000000000E+000
+1.01743486974E+001	+7.28114357915E+002	+0.00000000000E+000
+1.01753507014E+001	+7.17287742227E+002	+0.00000000000E+000
+1.01763527054E+001	+7.12118415934E+002	+0.00000000000E+000
+1.01773547094E+001	+7.22905774471E+002	+0.00000000000E+000
+1.01783567134E+001	+7.26492890775E+002	+0.00000000000E+000
+1.01793587174E+001	+7.30132210202E+002	+0.00000000000E+000
+1.01803607214E+001	+7.23643537952E+002	+0.00000000000E+000
+1.01813627255E+001	+7.25572569918E+002	+0.00000000000E+000
+1.01823647295E+001	+7.31533387736E+002	+0.00000000000E+000
+1.01833667335E+001	+7.28570083412E+002	+0.00000000000E+000
+1.01843687375E+001	+7.28211294065E+002	+0.00000000000E+000
+1.01853707415E+001	+7.21122693663E+002	+0.00000000000E+000
+1.01863727455E+001	+7.17186107621E+002	+0.00000000000E+000
+1.01873747495E+001	+7.13027860955E+002	+0.00000000000E+000
+1.01883767535E+001	+7.09787112574E+002	+0.00000000000E+000
+1.01893787575E+001	+7.05378030210E+002	+0.00000000000E+000
+1.01903807615E+001	+7.07452271501E+002	+0.00000000000E+000
+1.01913827655E+001	+6.95650266579E+002	+0.00000000000E+000
+1.01923847695E+001	+6.94190282058E+002	+0.00000000000E+000
+1.01933867735E+001	+6.85515909377E+002	+0.00000000000E+000
+1.01943887776E+001	+6.82915480680E+002	+0.00000000000E+000
+1.01953907816E+001	+6.76615654112E+002	+0.00000000000E+000
+1.01963927856E+001	+6.74753735773E+002	+0.00000000000E+000
+1.01973947896E+001	+6.69590225022E+002	+0.00000000000E+000
+1.01983967936E+001	+6.59819579632E+002	+0.00000000000E+000
+1.01993987976E+001	+6.54008566432E+002	+0.00000000000E+000
+1.02004008016E+001	+6.47368055849E+002	+0.00000000000E+000
+1.02014028056E+001	+6.40551325624E+002	+0.00000000000E+000
+1.02024048096E+001	+6.36808873570E+002	+0.00000000000E+000
+1.02034068136E+001	+6.34399699296E+002	+0.00000000000E+000
+1.02044088176E+001	+6.35753891475E+002	+0.00000000000E+000
+1.02054108216E+001	+6.39565320727E+002	+0.00000000000E+000
+1.02064128257E+001	+6.41271518489E+002	+0.00000000000E+000
+1.02074148297E+001	+6.49716769339E+002	+0.00000000000E+000
+1.02084168337E+001	+6.53064664024E+002	+0.00000000000E+000
+1.02094188377E+001	+6.48222204753E+002	+0.00000000000E+000
+1.02104208417E+001	+6.41133002370E+002	+0.00000000000E+000
+1.02114228457E+001	+6.37955245186E+002	+0.00000000000E+000
+1.02124248497E+001	+6.30489613735E+002	+0.00000000000E+000
+1.02134268537E+001	+6.27990263539E+002	+0.00000000000E+000
+1.02144288577E+001	+6.23469180092E+002	+0.00000000000E+000
+1.02154308617E+001	+6.24030213710E+002	+0.00000000000E+000
+1.02164328657E+001	+6.31800368018E+002	+0.00000000000E+000
+1.02174348697E+001	+6.29284116795E+002	+0.00000000000E+000
+1.02184368737E+001	+6.25438517062E+002	+0.00000000000E+000
+1.02194388778E+001	+6.26002327797E+002	+0.00000000000E+000
+1.02204408818E+001	+6.22092009965E+002	+0.00000000000E+000
+1.02214428858E+001	+6.22157559853E+002	+0.00000000000E+000
+1.02224448898E+001	+6.17386460296E+002	+0.00000000000E+000
+1.02234468938E+001	+6.10932551625E+002	+0.00000000000E+000
+1.02244488978E+001	+6.15311818417E+002	+0.00000000000E+000
+1.02254509018E+001	+6.12216785911E+002	+0.00000000000E+000
+1.02264529058E+001	+6.16745479256E+002	+0.00000000000E+000
+1.02274549098E+001	+6.14472500493E+002	+0.00000000000E+000
+1.02284569138E+001	+6.09171037832E+002	+0.00000000000E+000
+1.02294589178E+001	+6.03672525630E+002	+0.00000000000E+000
+1.02304609218E+001	+6.00343719082E+002	+0.00000000000E+000
+1.02314629259E+001	+5.97547528833E+002	+0.00000000000E+000
+1.02324649299E+001	+6.00131963145E+002	+0.00000000000E+000
+1.02334669339E+001	+5.99847633947E+002	+0.00000000000E+000
+1.02344689379E+001	+5.99369899056E+002	+0.00000000000E+000
+1.02354709419E+001	+5.99522935333E+002	+0.00000000000E+000
+1.02364729459E+001	+6.04526401630E+002	+0.00000000000E+000
+1.02374749499E+001	+6.05216631303E+002	+0.00000000000E+000
+1.02384769539E+001	+6.07741573107E+002	+0.00000000000E+000
+1.02394789579E+001	+6.10807120786E+002	+0.00000000000E+000
+1.02404809619E+001	+6.12743204447E+002	+0.00000000000E+000
+1.02414829659E+001	+6.16362706462E+002	+0.00000000000E+000
+1.02424849699E+001	+6.15762219108E+002	+0.00000000000E+000
+1.02434869739E+001	+6.10740343807E+002	+0.00000000000E+000
+1.02444889780E+001	+6.08650984488E+002	+0.00000000000E+000
+1.02454909820E+001	+5.98703601486E+002	+0.00000000000E+000
+1.02464929860E+001	+5.87318294240E+002	+0.00000000000E+000
+1.02474949900E+001	+5.75180900729E+002	+0.00000000000E+000
+1.02484969940E+001	+5.60383686186E+002	+0.00000000000E+000
+1.02494989980E+001	+5.51721338191E+002	+0.00000000000E+000
+1.02505010020E+001	+5.45678521122E+002	+0.00000000000E+000
+1.02515030060E+001	+5.29813217523E+002	+0.00000000000E+000
+1.02525050100E+001	+5.20769462371E+002	+0.00000000000E+000
+1.02535070140E+001	+5.09560434367E+002	+0.00000000000E+000
+1.02545090180E+001	+5.00732969971E+002	+0.00000000000E+000
+1.02555110220E+001	+4.94542916140E+002	+0.00000000000E+000
+1.02565130261E+001	+4.85317972762E+002	+0.00000000000E+000
+1.02575150301E+001	+4.74028313894E+002	+0.00000000000E+000
+1.02585170341E+001	+4.69839415831E+002	+0.00000000000E+000
+1.02595190381E+001	+4.65762165142E+002	+0.00000000000E+000
+1.02605210421E+001	+4.61265357578E+002	+0.00000000000E+000
+1.02615230461E+001	+4.56281694431E+002	+0.00000000000E+000
+1.02625250501E+001	+4.51067771199E+002	+0.00000000000E+000
+1.02635270541E+001	+4.49574396395E+002	+0.00000000000E+000
+1.02645290581E+001	+4.50166193133E+002	+0.00000000000E+000
+1.02655310621E+001	+4.49681690405E+002	+0.00000000000E+000
+1.02665330661E+001	+4.48654996121E+002	+0.00000000000E+000
+1.02675350701E+001	+4.53424621821E+002	+0.00000000000E+000
+1.02685370741E+001	+4.56824809736E+002	+0.00000000000E+000
+1.02695390782E+001	+4.60144601638E+002	+0.00000000000E+000
+1.02705410822E+001	+4.60970495496E+002	+0.00000000000E+000
+1.02715430862E+001	+4.60842714049E+002	+0.00000000000E+000
+1.02725450902E+001	+4.61238217703E+002	+0.00000000000E+000
+1.02735470942E+001	+4.64549932406E+002	+0.00000000000E+000
+1.02745490982E+001	+4.64409397618E+002	+0.00000000000E+000
+1.02755511022E+001	+4.63848153590E+002	+0.00000000000E+000
+1.02765531062E+001	+4.68130889025E+002	+0.00000000000E+000
+1.02775551102E+001	+4.71240724618E+002	+0.00000000000E+000
+1.02785571142E+001	+4.75493510310E+002	+0.00000000000E+000
+1.02795591182E+001	+4.80138292842E+002	+0.00000000000E+000
+1.02805611222E+001	+4.83900336752E+002	+0.00000000000E+000
+1.02815631263E+001	+4.89607383271E+002	+0.00000000000E+000
+1.02825651303E+001	+4.93248574332E+002	+0.00000000000E+000
+1.02835671343E+001	+4.92299893091E+002	+0.00000000000E+000
+1.02845691383E+001	+4.94028239348E+002	+0.00000000000E+000
+1.02855711423E+001	+4.98932654333E+002	+0.00000000000E+000
+1.02865731463E+001	+5.02446322859E+002	+0.00000000000E+000
+1.02875751503E+001	+5.02434837255E+002	+0.00000000000E+000
+1.02885771543E+001	+5.01876729593E+002	+0.00000000000E+000
+1.02895791583E+001	+5.03557333644E+002	+0.00000000000E+000
+1.02905811623E+001	+5.08243884365E+002	+0.00000000000E+000
+1.02915831663E+001	+5.10146700744E+002	+0.00000000000E+000
+1.02925851703E+001	+5.11857718738E+002	+0.00000000000E+000
+1.02935871743E+001	+5.14178995146E+002	+0.00000000000E+000
+1.02945891784E+001	+5.15778103455E+002	+0.00000000000E+000
+1.02955911824E+001	+5.18654013420E+002	+0.00000000000E+000
+1.02965931864E+001	+5.22987659283E+002	+0.00000000000E+000
+1.02975951904E+001	+5.24152542835E+002	+0.00000000000E+000
+1.02985971944E+001	+5.25581272262E+002	+0.00000000000E+000
+1.02995991984E+001	+5.25630154259E+002	+0.00000000000E+000
+1.03006012024E+001	+5.29045067953E+002	+0.00000000000E+000
+1.03016032064E+001	+5.33919143294E+002	+0.00000000000E+000
+1.03026052104E+001	+5.36637201469E+002	+0.00000000000E+000
+1.03036072144E+001	+5.38212900873E+002	+0.00000000000E+000
+1.03046092184E+001	+5.41324022725E+002	+0.00000000000E+000
+1.03056112224E+001	+5.45922075953E+002	+0.00000000000E+000
+1.03066132265E+001	+5.49062557384E+002	+0.00000000000E+000
+1.03076152305E+001	+5.48575419557E+002	+0.00000000000E+000
+1.03086172345E+001	+5.47685775415E+002	+0.00000000000E+000
+1.03096192385E+001	+5.48598168879E+002	+0.00000000000E+000
+1.03106212425E+001	+5.48083198361E+002	+0.00000000000E+000
+1.03116232465E+001	+5.47170378473E+002	+0.00000000000E+000
+1.03126252505E+001	+5.39688468772E+002	+0.00000000000E+000
+1.03136272545E+001	+5.32736050979E+002	+0.00000000000E+000
+1.03146292585E+001	+5.31979287574E+002	+0.00000000000E+000
+1.03156312625E+001	+5.30269139246E+002	+0.00000000000E+000
+1.03166332665E+001	+5.28033906451E+002	+0.00000000000E+000
+1.03176352705E+001	+5.25077835069E+002	+0.00000000000E+000
+1.03186372745E+001	+5.20145201524E+002	+0.00000000000E+000
+1.03196392786E+001	+5.22691630006E+002	+0.00000000000E+000
+1.03206412826E+001	+5.23774612086E+002	+0.00000000000E+000
+1.03216432866E+001	+5.20340040229E+002	+0.00000000000E+000
+1.03226452906E+001	+5.19488905167E+002	+0.00000000000E+000
+1.03236472946E+001	+5.19940772387E+002	+0.00000000000E+000
+1.03246492986E+001	+5.19781203968E+002	+0.00000000000E+000
+1.03256513026E+001	+5.18290273165E+002	+0.00000000000E+000
+1.03266533066E+001	+5.13572327773E+002	+0.00000000000E+000
+1.03276553106E+001	+5.18312889401E+002	+0.00000000000E+000
+1.03286573146E+001	+5.22366631210E+002	+0.00000000000E+000
+1.03296593186E+001	+5.23105000948E+002	+0.00000000000E+000
+1.03306613226E+001	+5.23140779957E+002	+0.00000000000E+000
+1.03316633267E+001	+5.23209435100E+002	+0.00000000000E+000
+1.03326653307E+001	+5.26861197255E+002	+0.00000000000E+000
+1.03336673347E+001	+5.33693792621E+002	+0.00000000000E+000
+1.03346693387E+001	+5.31281916794E+002	+0.00000000000E+000
+1.03356713427E+001	+5.28347407697E+002	+0.00000000000E+000
+1.03366733467E+001	+5.25667924758E+002	+0.00000000000E+000
+1.03376753507E+001	+5.20638038006E+002	+0.00000000000E+000
+1.03386773547E+001	+5.21727473233E+002	+0.00000000000E+000
+1.03396793587E+001	+5.19437165747E+002	+0.00000000000E+000
+1.03406813627E+001	+5.16048516760E+002	+0.00000000000E+000
+1.03416833667E+001	+5.14127879142E+002	+0.00000000000E+000
+1.03426853707E+001	+5.12148496801E+002	+0.00000000000E+000
+1.03436873747E+001	+5.13672460442E+002	+0.00000000000E+000
+1.03446893788E+001	+5.13587833539E+002	+0.00000000000E+000
+1.03456913828E+001	+5.13884157845E+002	+0.00000000000E+000
+1.03466933868E+001	+5.15292278275E+002	+0.00000000000E+000
+1.03476953908E+001	+5.13508211240E+002	+0.00000000000E+000
+1.03486973948E+001	+5.11850362029E+002	+0.00000000000E+000
+1.03496993988E+001	+5.14149658432E+002	+0.00000000000E+000
+1.03507014028E+001	+5.16271440856E+002	+0.00000000000E+000
+1.03517034068E+001	+5.17481242862E+002	+0.00000000000E+000
+1.03527054108E+001	+5.16463428413E+002	+0.00000000000E+000
+1.03537074148E+001	+5.13492264856E+002	+0.00000000000E+000
+1.03547094188E+001	+5.12485159274E+002	+0.00000000000E+000
+1.03557114228E+001	+5.13050563925E+002	+0.00000000000E+000
+1.03567134269E+001	+5.14664825333E+002	+0.00000000000E+000
+1.03577154309E+001	+5.12061862369E+002	+0.00000000000E+000
+1.03587174349E+001	+5.16083976090E+002	+0.00000000000E+000
+1.03597194389E+001	+5.20886454831E+002	+0.00000000000E+000
+1.03607214429E+001	+5.25114435813E+002	+0.00000000000E+000
+1.03617234469E+001	+5.27835129924E+002	+0.00000000000E+000
+1.03627254509E+001	+5.29069730750E+002	+0.00000000000E+000
+1.03637274549E+001	+5.25196686683E+002	+0.00000000000E+000
+1.03647294589E+001	+5.22586842409E+002	+0.00000000000E+000
+1.03657314629E+001	+5.16389480303E+002	+0.00000000000E+000
+1.03667334669E+001	+5.11006871641E+002	+0.00000000000E+000
+1.03677354709E+001	+5.09274404725E+002	+0.00000000000E+000
+1.03687374749E+001	+5.15186169512E+002	+0.00000000000E+000
+1.03697394790E+001	+5.18682502370E+002	+0.00000000000E+000
+1.03707414830E+001	+5.20975207255E+002	+0.00000000000E+000
+1.03717434870E+001	+5.25570279972E+002	+0.00000000000E+000
+1.03727454910E+001	+5.24277352026E+002	+0.00000000000E+000
+1.03737474950E+001	+5.26584671168E+002	+0.00000000000E+000
+1.03747494990E+001	+5.23084649868E+002	+0.00000000000E+000
+1.03757515030E+001	+5.23672041439E+002	+0.00000000000E+000
+1.03767535070E+001	+5.23839142433E+002	+0.00000000000E+000
+1.03777555110E+001	+5.25510345069E+002	+0.00000000000E+000
+1.03787575150E+001	+5.31502727390E+002	+0.00000000000E+000
+1.03797595190E+001	+5.40163038543E+002	+0.00000000000E+000
+1.03807615230E+001	+5.43961762251E+002	+0.00000000000E+000
+1.03817635271E+001	+5.47202493565E+002	+0.00000000000E+000
+1.03827655311E+001	+5.51701624074E+002	+0.00000000000E+000
+1.03837675351E+001	+5.57115742299E+002	+0.00000000000E+000
+1.03847695391E+001	+5.62023930600E+002	+0.00000000000E+000
+1.03857715431E+001	+5.58958439303E+002	+0.00000000000E+000
+1.03867735471E+001	+5.57483399006E+002	+0.00000000000E+000
+1.03877755511E+001	+5.60895799344E+002	+0.00000000000E+000
+1.03887775551E+001	+5.68281906552E+002	+0.00000000000E+000
+1.03897795591E+001	+5.61057682950E+002	+0.00000000000E+000
+1.03907815631E+001	+5.51999298985E+002	+0.00000000000E+000
+1.03917835671E+001	+5.47778145922E+002	+0.00000000000E+000
+1.03927855711E+001	+5.49752972148E+002	+0.00000000000E+000
+1.03937875752E+001	+5.57794897834E+002	+0.00000000000E+000
+1.03947895792E+001	+5.50317789805E+002	+0.00000000000E+000
+1.03957915832E+001	+5.52506738313E+002	+0.00000000000E+000
+1.03967935872E+001	+5.59224616881E+002	+0.00000000000E+000
+1.03977955912E+001	+5.69548465381E+002	+0.00000000000E+000
+1.03987975952E+001	+5.76060835681E+002	+0.00000000000E+000
+1.03997995992E+001	+5.72571511370E+002	+0.00000000000E+000
+1.04008016032E+001	+5.68102397619E+002	+0.00000000000E+000
+1.04018036072E+001	+5.75909743232E+002	+0.00000000000E+000
+1.04028056112E+001	+5.70866470987E+002	+0.00000000000E+000
+1.04038076152E+001	+5.62693689222E+002	+0.00000000000E+000
+1.04048096192E+001	+5.62505867301E+002	+0.00000000000E+000
+1.04058116232E+001	+5.63490832801E+002	+0.00000000000E+000
+1.04068136273E+001	+5.72140969016E+002	+0.00000000000E+000
+1.04078156313E+001	+5.74212557560E+002	+0.00000000000E+000
+1.04088176353E+001	+5.76601959403E+002	+0.00000000000E+000
+1.04098196393E+001	+5.81887316618E+002	+0.00000000000E+000
+1.04108216433E+001	+5.96990841235E+002	+0.00000000000E+000
+1.04118236473E+001	+5.98917561833E+002	+0.00000000000E+000
+1.04128256513E+001	+6.03631498278E+002	+0.00000000000E+000
+1.04138276553E+001	+6.11954072462E+002	+0.00000000000E+000
+1.04148296593E+001	+6.26930453500E+002	+0.00000000000E+000
+1.04158316633E+001	+6.29282828038E+002	+0.00000000000E+000
+1.04168336673E+001	+6.32719586584E+002	+0.00000000000E+000
+1.04178356713E+001	+6.40318280831E+002	+0.00000000000E+000
+1.04188376754E+001	+6.46587664068E+002	+0.00000000000E+000
+1.04198396794E+001	+6.53225453285E+002	+0.00000000000E+000
+1.04208416834E+001	+6.53069532050E+002	+0.00000000000E+000
+1.04218436874E+001	+6.50934295668E+002	+0.00000000000E+000
+1.04228456914E+001	+6.56172532093E+002	+0.00000000000E+000
+1.04238476954E+001	+6.67492041896E+002	+0.00000000000E+000
+1.04248496994E+001	+6.62947716733E+002	+0.00000000000E+000
+1.04258517034E+001	+6.65284143727E+002	+0.00000000000E+000
+1.04268537074E+001	+6.61986266935E+002	+0.00000000000E+000
+1.04278557114E+001	+6.57058659453E+002	+0.00000000000E+000
+1.04288577154E+001	+6.46745843312E+002	+0.00000000000E+000
+1.04298597194E+001	+6.38329831312E+002	+0.00000000000E+000
+1.04308617234E+001	+6.25317450492E+002	+0.00000000000E+000
+1.04318637275E+001	+6.18304907207E+002	+0.00000000000E+000
+1.04328657315E+001	+6.05872311070E+002	+0.00000000000E+000
+1.04338677355E+001	+5.97297083760E+002	+0.00000000000E+000
+1.04348697395E+001	+5.96991155444E+002	+0.00000000000E+000
+1.04358717435E+001	+6.02218815940E+002	+0.00000000000E+000
+1.04368737475E+001	+6.05711128730E+002	+0.00000000000E+000
+1.04378757515E+001	+6.02818143966E+002	+0.00000000000E+000
+1.04388777555E+001	+5.96731163612E+002	+0.00000000000E+000
+1.04398797595E+001	+5.97293274166E+002	+0.00000000000E+000
+1.04408817635E+001	+5.97204989743E+002	+0.00000000000E+000
+1.04418837675E+001	+5.89449315875E+002	+0.00000000000E+000
+1.04428857715E+001	+5.77470452997E+002	+0.00000000000E+000
+1.04438877756E+001	+5.70091418039E+002	+0.00000000000E+000
+1.04448897796E+001	+5.72140772211E+002	+0.00000000000E+000
+1.04458917836E+001	+5.76892901249E+002	+0.00000000000E+000
+1.04468937876E+001	+5.77880518721E+002	+0.00000000000E+000
+1.04478957916E+001	+5.75605148703E+002	+0.00000000000E+000
+1.04488977956E+001	+5.84123669044E+002	+0.00000000000E+000
+1.04498997996E+001	+5.98607620117E+002	+0.00000000000E+000
+1.04509018036E+001	+6.10737336040E+002	+0.00000000000E+000
+1.04519038076E+001	+6.13688657014E+002	+0.00000000000E+000
+1.04529058116E+001	+6.20726797940E+002	+0.00000000000E+000
+1.04539078156E+001	+6.25408685215E+002	+0.00000000000E+000
+1.04549098196E+001	+6.30277364659E+002	+0.00000000000E+000
+1.04559118236E+001	+6.26685741144E+002	+0.00000000000E+000
+1.04569138277E+001	+6.23761263299E+002	+0.00000000000E+000
+1.04579158317E+001	+6.18990484565E+002	+0.00000000000E+000
+1.04589178357E+001	+6.18498026912E+002	+0.00000000000E+000
+1.04599198397E+001	+6.18891805390E+002	+0.00000000000E+000
+1.04609218437E+001	+6.21896213882E+002	+0.00000000000E+000
+1.04619238477E+001	+6.21918935956E+002	+0.00000000000E+000
+1.04629258517E+001	+6.23784603573E+002	+0.00000000000E+000
+1.04639278557E+001	+6.24220699381E+002	+0.00000000000E+000
+1.04649298597E+001	+6.24557042409E+002	+0.00000000000E+000
+1.04659318637E+001	+6.26045691620E+002	+0.00000000000E+000
+1.04669338677E+001	+6.23128922647E+002	+0.00000000000E+000
+1.04679358717E+001	+6.21974242092E+002	+0.00000000000E+000
+1.04689378758E+001	+6.34773541664E+002	+0.00000000000E+000
+1.04699398798E+001	+6.41689140461E+002	+0.00000000000E+000
+1.04709418838E+001	+6.42109601856E+002	+0.00000000000E+000
+1.04719438878E+001	+6.45444076435E+002	+0.00000000000E+000
+1.04729458918E+001	+6.56926489886E+002	+0.00000000000E+000
+1.04739478958E+001	+6.66669875148E+002	+0.00000000000E+000
+1.04749498998E+001	+6.80663416444E+002	+0.00000000000E+000
+1.04759519038E+001	+6.83299178780E+002	+0.00000000000E+000
+1.04769539078E+001	+6.95200449279E+002	+0.00000000000E+000
+1.04779559118E+001	+7.09073559361E+002	+0.00000000000E+000
+1.04789579158E+001	+7.22757128508E+002	+0.00000000000E+000
+1.04799599198E+001	+7.33959547041E+002	+0.00000000000E+000
+1.04809619238E+001	+7.50508154084E+002	+0.00000000000E+000
+1.04819639279E+001	+7.62667680638E+002	+0.00000000000E+000
+1.04829659319E+001	+7.91377871735E+002	+0.00000000000E+000
+1.04839679359E+001	+8.21753085336E+002	+0.00000000000E+000
+1.04849699399E+001	+8.60043615333E+002	+0.00000000000E+000
+1.04859719439E+001	+9.06097188597E+002	+0.00000000000E+000
+1.04869739479E+001	+9.47924947508E+002	+0.00000000000E+000
+1.04879759519E+001	+9.86620696039E+002	+0.00000000000E+000
+1.04889779559E+001	+1.02263975775E+003	+0.00000000000E+000
+1.04899799599E+001	+1.04892701100E+003	+0.00000000000E+000
+1.04909819639E+001	+1.07082123325E+003	+0.00000000000E+000
+1.04919839679E+001	+1.08959425429E+003	+0.00000000000E+000
+1.04929859719E+001	+1.09977232568E+003	+0.00000000000E+000
+1.04939879760E+001	+1.11842848045E+003	+0.00000000000E+000
+1.04949899800E+001	+1.13929630149E+003	+0.00000000000E+000
+1.04959919840E+001	+1.18278568215E+003	+0.00000000000E+000
+1.04969939880E+001	+1.23200006325E+003	+0.00000000000E+000
+1.04979959920E+001	+1.27612942477E+003	+0.00000000000E+000
+1.04989979960E+001	+1.34883206496E+003	+0.00000000000E+000
+1.05000000000E+001	+1.44582916447E+003	+0.00000000000E+000
