# Supplementary material for: Carbon nanofiber-filled conductive silicone elastomers as soft, dry bioelectronic interfaces
Source: PLoS One. 2018 Feb 6;13(2):e0189415. doi: 10.1371/journal.pone.0189415 (PMC5800568; doi:10.1371/journal.pone.0189415)
Supplement: S1 File — Raw data regarding stress/strain and conductivity performance. (ZIP) [file pone.0189415.s001.zip › 7V_01_Z01.CSV]

# Channel 1
# Trace 1
Frequency	Formatted Data	Formatted Data
+1.00000000000E+001	+3.53679365881E+001	+0.00000000000E+000
+1.00010020040E+001	+3.57832466075E+001	+0.00000000000E+000
+1.00020040080E+001	+3.65783556370E+001	+0.00000000000E+000
+1.00030060120E+001	+3.74181514797E+001	+0.00000000000E+000
+1.00040080160E+001	+3.81568687890E+001	+0.00000000000E+000
+1.00050100200E+001	+3.88884721986E+001	+0.00000000000E+000
+1.00060120240E+001	+3.96093092790E+001	+0.00000000000E+000
+1.00070140281E+001	+4.02135560004E+001	+0.00000000000E+000
+1.00080160321E+001	+4.08011295975E+001	+0.00000000000E+000
+1.00090180361E+001	+4.12359809005E+001	+0.00000000000E+000
+1.00100200401E+001	+4.15797884016E+001	+0.00000000000E+000
+1.00110220441E+001	+4.18310593561E+001	+0.00000000000E+000
+1.00120240481E+001	+4.21544123644E+001	+0.00000000000E+000
+1.00130260521E+001	+4.22914859767E+001	+0.00000000000E+000
+1.00140280561E+001	+4.24264770129E+001	+0.00000000000E+000
+1.00150300601E+001	+4.25759950466E+001	+0.00000000000E+000
+1.00160320641E+001	+4.27620639662E+001	+0.00000000000E+000
+1.00170340681E+001	+4.29804460953E+001	+0.00000000000E+000
+1.00180360721E+001	+4.31612381570E+001	+0.00000000000E+000
+1.00190380762E+001	+4.34050882026E+001	+0.00000000000E+000
+1.00200400802E+001	+4.37901546700E+001	+0.00000000000E+000
+1.00210420842E+001	+4.40528241768E+001	+0.00000000000E+000
+1.00220440882E+001	+4.41691996356E+001	+0.00000000000E+000
+1.00230460922E+001	+4.43485730715E+001	+0.00000000000E+000
+1.00240480962E+001	+4.44307229795E+001	+0.00000000000E+000
+1.00250501002E+001	+4.44592044388E+001	+0.00000000000E+000
+1.00260521042E+001	+4.44585720477E+001	+0.00000000000E+000
+1.00270541082E+001	+4.44882836598E+001	+0.00000000000E+000
+1.00280561122E+001	+4.46605886109E+001	+0.00000000000E+000
+1.00290581162E+001	+4.48243095178E+001	+0.00000000000E+000
+1.00300601202E+001	+4.48801525779E+001	+0.00000000000E+000
+1.00310621242E+001	+4.49417362028E+001	+0.00000000000E+000
+1.00320641283E+001	+4.52118840912E+001	+0.00000000000E+000
+1.00330661323E+001	+4.53407001719E+001	+0.00000000000E+000
+1.00340681363E+001	+4.53015961327E+001	+0.00000000000E+000
+1.00350701403E+001	+4.52518983154E+001	+0.00000000000E+000
+1.00360721443E+001	+4.52726524933E+001	+0.00000000000E+000
+1.00370741483E+001	+4.52209029557E+001	+0.00000000000E+000
+1.00380761523E+001	+4.50829122170E+001	+0.00000000000E+000
+1.00390781563E+001	+4.45714748470E+001	+0.00000000000E+000
+1.00400801603E+001	+4.40769791093E+001	+0.00000000000E+000
+1.00410821643E+001	+4.36562075685E+001	+0.00000000000E+000
+1.00420841683E+001	+4.31469058302E+001	+0.00000000000E+000
+1.00430861723E+001	+4.25549756476E+001	+0.00000000000E+000
+1.00440881764E+001	+4.19945803675E+001	+0.00000000000E+000
+1.00450901804E+001	+4.16501939610E+001	+0.00000000000E+000
+1.00460921844E+001	+4.15308416818E+001	+0.00000000000E+000
+1.00470941884E+001	+4.14191453495E+001	+0.00000000000E+000
+1.00480961924E+001	+4.13443047556E+001	+0.00000000000E+000
+1.00490981964E+001	+4.12930895628E+001	+0.00000000000E+000
+1.00501002004E+001	+4.13300563957E+001	+0.00000000000E+000
+1.00511022044E+001	+4.12229557695E+001	+0.00000000000E+000
+1.00521042084E+001	+4.10698575179E+001	+0.00000000000E+000
+1.00531062124E+001	+4.09011959022E+001	+0.00000000000E+000
+1.00541082164E+001	+4.08045533986E+001	+0.00000000000E+000
+1.00551102204E+001	+4.06238653930E+001	+0.00000000000E+000
+1.00561122244E+001	+4.05785258622E+001	+0.00000000000E+000
+1.00571142285E+001	+4.04725350509E+001	+0.00000000000E+000
+1.00581162325E+001	+4.05937829305E+001	+0.00000000000E+000
+1.00591182365E+001	+4.06582299056E+001	+0.00000000000E+000
+1.00601202405E+001	+4.07426656650E+001	+0.00000000000E+000
+1.00611222445E+001	+4.07017016956E+001	+0.00000000000E+000
+1.00621242485E+001	+4.07490207869E+001	+0.00000000000E+000
+1.00631262525E+001	+4.06345867420E+001	+0.00000000000E+000
+1.00641282565E+001	+4.05555865911E+001	+0.00000000000E+000
+1.00651302605E+001	+4.04172527709E+001	+0.00000000000E+000
+1.00661322645E+001	+4.03771909512E+001	+0.00000000000E+000
+1.00671342685E+001	+4.02967663669E+001	+0.00000000000E+000
+1.00681362725E+001	+4.01921696441E+001	+0.00000000000E+000
+1.00691382766E+001	+4.01312873349E+001	+0.00000000000E+000
+1.00701402806E+001	+4.00548619197E+001	+0.00000000000E+000
+1.00711422846E+001	+3.99282468443E+001	+0.00000000000E+000
+1.00721442886E+001	+3.97110726160E+001	+0.00000000000E+000
+1.00731462926E+001	+3.93582792589E+001	+0.00000000000E+000
+1.00741482966E+001	+3.91321613313E+001	+0.00000000000E+000
+1.00751503006E+001	+3.89231025191E+001	+0.00000000000E+000
+1.00761523046E+001	+3.87212096522E+001	+0.00000000000E+000
+1.00771543086E+001	+3.85139909426E+001	+0.00000000000E+000
+1.00781563126E+001	+3.80663096665E+001	+0.00000000000E+000
+1.00791583166E+001	+3.76304594983E+001	+0.00000000000E+000
+1.00801603206E+001	+3.72429179661E+001	+0.00000000000E+000
+1.00811623246E+001	+3.68001274909E+001	+0.00000000000E+000
+1.00821643287E+001	+3.65318984569E+001	+0.00000000000E+000
+1.00831663327E+001	+3.62866588105E+001	+0.00000000000E+000
+1.00841683367E+001	+3.61463638714E+001	+0.00000000000E+000
+1.00851703407E+001	+3.64340467073E+001	+0.00000000000E+000
+1.00861723447E+001	+3.68816788440E+001	+0.00000000000E+000
+1.00871743487E+001	+3.72575459322E+001	+0.00000000000E+000
+1.00881763527E+001	+3.75703419744E+001	+0.00000000000E+000
+1.00891783567E+001	+3.78330039440E+001	+0.00000000000E+000
+1.00901803607E+001	+3.79114006512E+001	+0.00000000000E+000
+1.00911823647E+001	+3.78400603289E+001	+0.00000000000E+000
+1.00921843687E+001	+3.76588124354E+001	+0.00000000000E+000
+1.00931863727E+001	+3.73268072821E+001	+0.00000000000E+000
+1.00941883768E+001	+3.70319304429E+001	+0.00000000000E+000
+1.00951903808E+001	+3.68764423341E+001	+0.00000000000E+000
+1.00961923848E+001	+3.65319505149E+001	+0.00000000000E+000
+1.00971943888E+001	+3.63288698137E+001	+0.00000000000E+000
+1.00981963928E+001	+3.62750119692E+001	+0.00000000000E+000
+1.00991983968E+001	+3.61544970251E+001	+0.00000000000E+000
+1.01002004008E+001	+3.61601715801E+001	+0.00000000000E+000
+1.01012024048E+001	+3.61369214097E+001	+0.00000000000E+000
+1.01022044088E+001	+3.59410443722E+001	+0.00000000000E+000
+1.01032064128E+001	+3.58970599591E+001	+0.00000000000E+000
+1.01042084168E+001	+3.58723227383E+001	+0.00000000000E+000
+1.01052104208E+001	+3.58490436861E+001	+0.00000000000E+000
+1.01062124248E+001	+3.57673018613E+001	+0.00000000000E+000
+1.01072144289E+001	+3.56320261293E+001	+0.00000000000E+000
+1.01082164329E+001	+3.54730868988E+001	+0.00000000000E+000
+1.01092184369E+001	+3.53317454152E+001	+0.00000000000E+000
+1.01102204409E+001	+3.51457590333E+001	+0.00000000000E+000
+1.01112224449E+001	+3.49107849670E+001	+0.00000000000E+000
+1.01122244489E+001	+3.46058563913E+001	+0.00000000000E+000
+1.01132264529E+001	+3.43093386700E+001	+0.00000000000E+000
+1.01142284569E+001	+3.39984824989E+001	+0.00000000000E+000
+1.01152304609E+001	+3.37541707123E+001	+0.00000000000E+000
+1.01162324649E+001	+3.35401736191E+001	+0.00000000000E+000
+1.01172344689E+001	+3.33105192494E+001	+0.00000000000E+000
+1.01182364729E+001	+3.30286606740E+001	+0.00000000000E+000
+1.01192384770E+001	+3.27427299546E+001	+0.00000000000E+000
+1.01202404810E+001	+3.24793009978E+001	+0.00000000000E+000
+1.01212424850E+001	+3.22828535987E+001	+0.00000000000E+000
+1.01222444890E+001	+3.20815523179E+001	+0.00000000000E+000
+1.01232464930E+001	+3.20333412006E+001	+0.00000000000E+000
+1.01242484970E+001	+3.19674738441E+001	+0.00000000000E+000
+1.01252505010E+001	+3.19171307504E+001	+0.00000000000E+000
+1.01262525050E+001	+3.19102991255E+001	+0.00000000000E+000
+1.01272545090E+001	+3.19421739311E+001	+0.00000000000E+000
+1.01282565130E+001	+3.19028674566E+001	+0.00000000000E+000
+1.01292585170E+001	+3.18767447788E+001	+0.00000000000E+000
+1.01302605210E+001	+3.17292649625E+001	+0.00000000000E+000
+1.01312625251E+001	+3.15888709695E+001	+0.00000000000E+000
+1.01322645291E+001	+3.15046802710E+001	+0.00000000000E+000
+1.01332665331E+001	+3.13465213011E+001	+0.00000000000E+000
+1.01342685371E+001	+3.10980200229E+001	+0.00000000000E+000
+1.01352705411E+001	+3.09288492972E+001	+0.00000000000E+000
+1.01362725451E+001	+3.07311796670E+001	+0.00000000000E+000
+1.01372745491E+001	+3.05667223233E+001	+0.00000000000E+000
+1.01382765531E+001	+3.03889298976E+001	+0.00000000000E+000
+1.01392785571E+001	+3.01702153350E+001	+0.00000000000E+000
+1.01402805611E+001	+3.00222202071E+001	+0.00000000000E+000
+1.01412825651E+001	+3.00069870121E+001	+0.00000000000E+000
+1.01422845691E+001	+2.99064219646E+001	+0.00000000000E+000
+1.01432865731E+001	+2.98582389276E+001	+0.00000000000E+000
+1.01442885772E+001	+2.97849595541E+001	+0.00000000000E+000
+1.01452905812E+001	+2.96770702685E+001	+0.00000000000E+000
+1.01462925852E+001	+2.96422793308E+001	+0.00000000000E+000
+1.01472945892E+001	+2.95437052362E+001	+0.00000000000E+000
+1.01482965932E+001	+2.94564410055E+001	+0.00000000000E+000
+1.01492985972E+001	+2.94343065998E+001	+0.00000000000E+000
+1.01503006012E+001	+2.93632169815E+001	+0.00000000000E+000
+1.01513026052E+001	+2.92649352264E+001	+0.00000000000E+000
+1.01523046092E+001	+2.92161789638E+001	+0.00000000000E+000
+1.01533066132E+001	+2.90330715269E+001	+0.00000000000E+000
+1.01543086172E+001	+2.89068881353E+001	+0.00000000000E+000
+1.01553106212E+001	+2.87440272051E+001	+0.00000000000E+000
+1.01563126253E+001	+2.85639837231E+001	+0.00000000000E+000
+1.01573146293E+001	+2.83352995429E+001	+0.00000000000E+000
+1.01583166333E+001	+2.81846664903E+001	+0.00000000000E+000
+1.01593186373E+001	+2.79924206240E+001	+0.00000000000E+000
+1.01603206413E+001	+2.78156104247E+001	+0.00000000000E+000
+1.01613226453E+001	+2.76322919928E+001	+0.00000000000E+000
+1.01623246493E+001	+2.74752557503E+001	+0.00000000000E+000
+1.01633266533E+001	+2.73346720711E+001	+0.00000000000E+000
+1.01643286573E+001	+2.73023631639E+001	+0.00000000000E+000
+1.01653306613E+001	+2.71577831492E+001	+0.00000000000E+000
+1.01663326653E+001	+2.70654830851E+001	+0.00000000000E+000
+1.01673346693E+001	+2.70358053079E+001	+0.00000000000E+000
+1.01683366733E+001	+2.69933070320E+001	+0.00000000000E+000
+1.01693386774E+001	+2.69114506870E+001	+0.00000000000E+000
+1.01703406814E+001	+2.68465658426E+001	+0.00000000000E+000
+1.01713426854E+001	+2.67536850498E+001	+0.00000000000E+000
+1.01723446894E+001	+2.66986192859E+001	+0.00000000000E+000
+1.01733466934E+001	+2.66441169365E+001	+0.00000000000E+000
+1.01743486974E+001	+2.65656616473E+001	+0.00000000000E+000
+1.01753507014E+001	+2.64459414772E+001	+0.00000000000E+000
+1.01763527054E+001	+2.63742193063E+001	+0.00000000000E+000
+1.01773547094E+001	+2.62874482060E+001	+0.00000000000E+000
+1.01783567134E+001	+2.62260154615E+001	+0.00000000000E+000
+1.01793587174E+001	+2.62078468826E+001	+0.00000000000E+000
+1.01803607214E+001	+2.61999904583E+001	+0.00000000000E+000
+1.01813627255E+001	+2.61771506136E+001	+0.00000000000E+000
+1.01823647295E+001	+2.62423750264E+001	+0.00000000000E+000
+1.01833667335E+001	+2.62769555137E+001	+0.00000000000E+000
+1.01843687375E+001	+2.63213153931E+001	+0.00000000000E+000
+1.01853707415E+001	+2.62892194651E+001	+0.00000000000E+000
+1.01863727455E+001	+2.62490108254E+001	+0.00000000000E+000
+1.01873747495E+001	+2.61876670262E+001	+0.00000000000E+000
+1.01883767535E+001	+2.61327289621E+001	+0.00000000000E+000
+1.01893787575E+001	+2.60448860291E+001	+0.00000000000E+000
+1.01903807615E+001	+2.59600250470E+001	+0.00000000000E+000
+1.01913827655E+001	+2.58781025659E+001	+0.00000000000E+000
+1.01923847695E+001	+2.58566199599E+001	+0.00000000000E+000
+1.01933867735E+001	+2.58413329212E+001	+0.00000000000E+000
+1.01943887776E+001	+2.58009344726E+001	+0.00000000000E+000
+1.01953907816E+001	+2.57754470770E+001	+0.00000000000E+000
+1.01963927856E+001	+2.57196403312E+001	+0.00000000000E+000
+1.01973947896E+001	+2.56482069209E+001	+0.00000000000E+000
+1.01983967936E+001	+2.55717931152E+001	+0.00000000000E+000
+1.01993987976E+001	+2.54884715060E+001	+0.00000000000E+000
+1.02004008016E+001	+2.54314256977E+001	+0.00000000000E+000
+1.02014028056E+001	+2.53845461760E+001	+0.00000000000E+000
+1.02024048096E+001	+2.53300990345E+001	+0.00000000000E+000
+1.02034068136E+001	+2.53233639409E+001	+0.00000000000E+000
+1.02044088176E+001	+2.53173316767E+001	+0.00000000000E+000
+1.02054108216E+001	+2.52822986193E+001	+0.00000000000E+000
+1.02064128257E+001	+2.52250932900E+001	+0.00000000000E+000
+1.02074148297E+001	+2.50783552520E+001	+0.00000000000E+000
+1.02084168337E+001	+2.49563162564E+001	+0.00000000000E+000
+1.02094188377E+001	+2.48380744165E+001	+0.00000000000E+000
+1.02104208417E+001	+2.47293322177E+001	+0.00000000000E+000
+1.02114228457E+001	+2.46412123994E+001	+0.00000000000E+000
+1.02124248497E+001	+2.45873672319E+001	+0.00000000000E+000
+1.02134268537E+001	+2.44935258319E+001	+0.00000000000E+000
+1.02144288577E+001	+2.44624888834E+001	+0.00000000000E+000
+1.02154308617E+001	+2.43907405151E+001	+0.00000000000E+000
+1.02164328657E+001	+2.43641415090E+001	+0.00000000000E+000
+1.02174348697E+001	+2.43118903718E+001	+0.00000000000E+000
+1.02184368737E+001	+2.42626127184E+001	+0.00000000000E+000
+1.02194388778E+001	+2.41973797134E+001	+0.00000000000E+000
+1.02204408818E+001	+2.41620430055E+001	+0.00000000000E+000
+1.02214428858E+001	+2.41270073956E+001	+0.00000000000E+000
+1.02224448898E+001	+2.41489309845E+001	+0.00000000000E+000
+1.02234468938E+001	+2.41416039281E+001	+0.00000000000E+000
+1.02244488978E+001	+2.41149453378E+001	+0.00000000000E+000
+1.02254509018E+001	+2.40678010245E+001	+0.00000000000E+000
+1.02264529058E+001	+2.39886130878E+001	+0.00000000000E+000
+1.02274549098E+001	+2.39469205424E+001	+0.00000000000E+000
+1.02284569138E+001	+2.38734095132E+001	+0.00000000000E+000
+1.02294589178E+001	+2.38164311131E+001	+0.00000000000E+000
+1.02304609218E+001	+2.37490398916E+001	+0.00000000000E+000
+1.02314629259E+001	+2.37206657802E+001	+0.00000000000E+000
+1.02324649299E+001	+2.37097323402E+001	+0.00000000000E+000
+1.02334669339E+001	+2.36559017730E+001	+0.00000000000E+000
+1.02344689379E+001	+2.35323810829E+001	+0.00000000000E+000
+1.02354709419E+001	+2.33642693286E+001	+0.00000000000E+000
+1.02364729459E+001	+2.31163296916E+001	+0.00000000000E+000
+1.02374749499E+001	+2.28522018471E+001	+0.00000000000E+000
+1.02384769539E+001	+2.25484021801E+001	+0.00000000000E+000
+1.02394789579E+001	+2.22048398818E+001	+0.00000000000E+000
+1.02404809619E+001	+2.19252694515E+001	+0.00000000000E+000
+1.02414829659E+001	+2.16756547232E+001	+0.00000000000E+000
+1.02424849699E+001	+2.14725306720E+001	+0.00000000000E+000
+1.02434869739E+001	+2.13337112551E+001	+0.00000000000E+000
+1.02444889780E+001	+2.11797568847E+001	+0.00000000000E+000
+1.02454909820E+001	+2.10494149715E+001	+0.00000000000E+000
+1.02464929860E+001	+2.09403903059E+001	+0.00000000000E+000
+1.02474949900E+001	+2.07706823681E+001	+0.00000000000E+000
+1.02484969940E+001	+2.05422845741E+001	+0.00000000000E+000
+1.02494989980E+001	+2.03064627364E+001	+0.00000000000E+000
+1.02505010020E+001	+2.00436697108E+001	+0.00000000000E+000
+1.02515030060E+001	+1.98198628751E+001	+0.00000000000E+000
+1.02525050100E+001	+1.95812025091E+001	+0.00000000000E+000
+1.02535070140E+001	+1.93683147405E+001	+0.00000000000E+000
+1.02545090180E+001	+1.92557078137E+001	+0.00000000000E+000
+1.02555110220E+001	+1.92558516932E+001	+0.00000000000E+000
+1.02565130261E+001	+1.92935759057E+001	+0.00000000000E+000
+1.02575150301E+001	+1.93596481059E+001	+0.00000000000E+000
+1.02585170341E+001	+1.94297886082E+001	+0.00000000000E+000
+1.02595190381E+001	+1.95496168644E+001	+0.00000000000E+000
+1.02605210421E+001	+1.96668445567E+001	+0.00000000000E+000
+1.02615230461E+001	+1.97750117094E+001	+0.00000000000E+000
+1.02625250501E+001	+1.98428520170E+001	+0.00000000000E+000
+1.02635270541E+001	+1.99228738608E+001	+0.00000000000E+000
+1.02645290581E+001	+2.00112534549E+001	+0.00000000000E+000
+1.02655310621E+001	+2.01049104148E+001	+0.00000000000E+000
+1.02665330661E+001	+2.01722263541E+001	+0.00000000000E+000
+1.02675350701E+001	+2.02698703900E+001	+0.00000000000E+000
+1.02685370741E+001	+2.03572713533E+001	+0.00000000000E+000
+1.02695390782E+001	+2.04456752712E+001	+0.00000000000E+000
+1.02705410822E+001	+2.05485668393E+001	+0.00000000000E+000
+1.02715430862E+001	+2.06354183556E+001	+0.00000000000E+000
+1.02725450902E+001	+2.07271094001E+001	+0.00000000000E+000
+1.02735470942E+001	+2.08313930475E+001	+0.00000000000E+000
+1.02745490982E+001	+2.08936817998E+001	+0.00000000000E+000
+1.02755511022E+001	+2.09788387656E+001	+0.00000000000E+000
+1.02765531062E+001	+2.10631617175E+001	+0.00000000000E+000
+1.02775551102E+001	+2.11270872533E+001	+0.00000000000E+000
+1.02785571142E+001	+2.12046345230E+001	+0.00000000000E+000
+1.02795591182E+001	+2.12750179648E+001	+0.00000000000E+000
+1.02805611222E+001	+2.13326903928E+001	+0.00000000000E+000
+1.02815631263E+001	+2.13904014054E+001	+0.00000000000E+000
+1.02825651303E+001	+2.14421909173E+001	+0.00000000000E+000
+1.02835671343E+001	+2.15088338970E+001	+0.00000000000E+000
+1.02845691383E+001	+2.15733127253E+001	+0.00000000000E+000
+1.02855711423E+001	+2.16153417314E+001	+0.00000000000E+000
+1.02865731463E+001	+2.16954439341E+001	+0.00000000000E+000
+1.02875751503E+001	+2.17688918065E+001	+0.00000000000E+000
+1.02885771543E+001	+2.18742145162E+001	+0.00000000000E+000
+1.02895791583E+001	+2.19515799096E+001	+0.00000000000E+000
+1.02905811623E+001	+2.20488344792E+001	+0.00000000000E+000
+1.02915831663E+001	+2.21335625870E+001	+0.00000000000E+000
+1.02925851703E+001	+2.22341968767E+001	+0.00000000000E+000
+1.02935871743E+001	+2.22803470156E+001	+0.00000000000E+000
+1.02945891784E+001	+2.23506436865E+001	+0.00000000000E+000
+1.02955911824E+001	+2.23817473284E+001	+0.00000000000E+000
+1.02965931864E+001	+2.24352801460E+001	+0.00000000000E+000
+1.02975951904E+001	+2.24728676530E+001	+0.00000000000E+000
+1.02985971944E+001	+2.25194555540E+001	+0.00000000000E+000
+1.02995991984E+001	+2.25665155381E+001	+0.00000000000E+000
+1.03006012024E+001	+2.26278361821E+001	+0.00000000000E+000
+1.03016032064E+001	+2.26851735629E+001	+0.00000000000E+000
+1.03026052104E+001	+2.27450605803E+001	+0.00000000000E+000
+1.03036072144E+001	+2.28057515866E+001	+0.00000000000E+000
+1.03046092184E+001	+2.28733643099E+001	+0.00000000000E+000
+1.03056112224E+001	+2.29389182241E+001	+0.00000000000E+000
+1.03066132265E+001	+2.29935828324E+001	+0.00000000000E+000
+1.03076152305E+001	+2.30418329396E+001	+0.00000000000E+000
+1.03086172345E+001	+2.30925524569E+001	+0.00000000000E+000
+1.03096192385E+001	+2.31466272581E+001	+0.00000000000E+000
+1.03106212425E+001	+2.31812717673E+001	+0.00000000000E+000
+1.03116232465E+001	+2.32448066938E+001	+0.00000000000E+000
+1.03126252505E+001	+2.33024278172E+001	+0.00000000000E+000
+1.03136272545E+001	+2.33845565408E+001	+0.00000000000E+000
+1.03146292585E+001	+2.34640458766E+001	+0.00000000000E+000
+1.03156312625E+001	+2.35322555391E+001	+0.00000000000E+000
+1.03166332665E+001	+2.35808900719E+001	+0.00000000000E+000
+1.03176352705E+001	+2.36515497829E+001	+0.00000000000E+000
+1.03186372745E+001	+2.36836028299E+001	+0.00000000000E+000
+1.03196392786E+001	+2.37287458097E+001	+0.00000000000E+000
+1.03206412826E+001	+2.37602026477E+001	+0.00000000000E+000
+1.03216432866E+001	+2.38316509924E+001	+0.00000000000E+000
+1.03226452906E+001	+2.38786387873E+001	+0.00000000000E+000
+1.03236472946E+001	+2.39678445384E+001	+0.00000000000E+000
+1.03246492986E+001	+2.40310396158E+001	+0.00000000000E+000
+1.03256513026E+001	+2.41105359335E+001	+0.00000000000E+000
+1.03266533066E+001	+2.42022610271E+001	+0.00000000000E+000
+1.03276553106E+001	+2.42985719619E+001	+0.00000000000E+000
+1.03286573146E+001	+2.43487413093E+001	+0.00000000000E+000
+1.03296593186E+001	+2.44639162159E+001	+0.00000000000E+000
+1.03306613226E+001	+2.45709484870E+001	+0.00000000000E+000
+1.03316633267E+001	+2.46872300819E+001	+0.00000000000E+000
+1.03326653307E+001	+2.47963780141E+001	+0.00000000000E+000
+1.03336673347E+001	+2.49083078219E+001	+0.00000000000E+000
+1.03346693387E+001	+2.50021122287E+001	+0.00000000000E+000
+1.03356713427E+001	+2.51443130649E+001	+0.00000000000E+000
+1.03366733467E+001	+2.52415686839E+001	+0.00000000000E+000
+1.03376753507E+001	+2.53395777480E+001	+0.00000000000E+000
+1.03386773547E+001	+2.54335765670E+001	+0.00000000000E+000
+1.03396793587E+001	+2.55329394965E+001	+0.00000000000E+000
+1.03406813627E+001	+2.56191743640E+001	+0.00000000000E+000
+1.03416833667E+001	+2.57184312650E+001	+0.00000000000E+000
+1.03426853707E+001	+2.58319946930E+001	+0.00000000000E+000
+1.03436873747E+001	+2.59298876587E+001	+0.00000000000E+000
+1.03446893788E+001	+2.60142652276E+001	+0.00000000000E+000
+1.03456913828E+001	+2.61624992549E+001	+0.00000000000E+000
+1.03466933868E+001	+2.62905603781E+001	+0.00000000000E+000
+1.03476953908E+001	+2.64387158731E+001	+0.00000000000E+000
+1.03486973948E+001	+2.66120960818E+001	+0.00000000000E+000
+1.03496993988E+001	+2.67350934421E+001	+0.00000000000E+000
+1.03507014028E+001	+2.68681872602E+001	+0.00000000000E+000
+1.03517034068E+001	+2.70300219365E+001	+0.00000000000E+000
+1.03527054108E+001	+2.71257483053E+001	+0.00000000000E+000
+1.03537074148E+001	+2.72132673988E+001	+0.00000000000E+000
+1.03547094188E+001	+2.73106682227E+001	+0.00000000000E+000
+1.03557114228E+001	+2.74457349809E+001	+0.00000000000E+000
+1.03567134269E+001	+2.75623624665E+001	+0.00000000000E+000
+1.03577154309E+001	+2.77107929957E+001	+0.00000000000E+000
+1.03587174349E+001	+2.78400182182E+001	+0.00000000000E+000
+1.03597194389E+001	+2.79835154158E+001	+0.00000000000E+000
+1.03607214429E+001	+2.81981387503E+001	+0.00000000000E+000
+1.03617234469E+001	+2.83798876053E+001	+0.00000000000E+000
+1.03627254509E+001	+2.85268171301E+001	+0.00000000000E+000
+1.03637274549E+001	+2.86853986503E+001	+0.00000000000E+000
+1.03647294589E+001	+2.88663022934E+001	+0.00000000000E+000
+1.03657314629E+001	+2.90847772624E+001	+0.00000000000E+000
+1.03667334669E+001	+2.92964488493E+001	+0.00000000000E+000
+1.03677354709E+001	+2.94439693351E+001	+0.00000000000E+000
+1.03687374749E+001	+2.96811687871E+001	+0.00000000000E+000
+1.03697394790E+001	+2.99044090461E+001	+0.00000000000E+000
+1.03707414830E+001	+3.01132292917E+001	+0.00000000000E+000
+1.03717434870E+001	+3.03573251430E+001	+0.00000000000E+000
+1.03727454910E+001	+3.05574423548E+001	+0.00000000000E+000
+1.03737474950E+001	+3.07626681558E+001	+0.00000000000E+000
+1.03747494990E+001	+3.10513329929E+001	+0.00000000000E+000
+1.03757515030E+001	+3.12576794907E+001	+0.00000000000E+000
+1.03767535070E+001	+3.14544267615E+001	+0.00000000000E+000
+1.03777555110E+001	+3.16921522620E+001	+0.00000000000E+000
+1.03787575150E+001	+3.18426349217E+001	+0.00000000000E+000
+1.03797595190E+001	+3.20529747810E+001	+0.00000000000E+000
+1.03807615230E+001	+3.22429537937E+001	+0.00000000000E+000
+1.03817635271E+001	+3.23147786257E+001	+0.00000000000E+000
+1.03827655311E+001	+3.24230237073E+001	+0.00000000000E+000
+1.03837675351E+001	+3.25206695728E+001	+0.00000000000E+000
+1.03847695391E+001	+3.26224536217E+001	+0.00000000000E+000
+1.03857715431E+001	+3.28134073287E+001	+0.00000000000E+000
+1.03867735471E+001	+3.29287302654E+001	+0.00000000000E+000
+1.03877755511E+001	+3.31254167275E+001	+0.00000000000E+000
+1.03887775551E+001	+3.33649570783E+001	+0.00000000000E+000
+1.03897795591E+001	+3.36369269234E+001	+0.00000000000E+000
+1.03907815631E+001	+3.38963393170E+001	+0.00000000000E+000
+1.03917835671E+001	+3.41371781611E+001	+0.00000000000E+000
+1.03927855711E+001	+3.43114867484E+001	+0.00000000000E+000
+1.03937875752E+001	+3.45547048598E+001	+0.00000000000E+000
+1.03947895792E+001	+3.47597578049E+001	+0.00000000000E+000
+1.03957915832E+001	+3.49827139043E+001	+0.00000000000E+000
+1.03967935872E+001	+3.52178463800E+001	+0.00000000000E+000
+1.03977955912E+001	+3.54492390047E+001	+0.00000000000E+000
+1.03987975952E+001	+3.56829366529E+001	+0.00000000000E+000
+1.03997995992E+001	+3.59383502654E+001	+0.00000000000E+000
+1.04008016032E+001	+3.61195572748E+001	+0.00000000000E+000
+1.04018036072E+001	+3.62977415644E+001	+0.00000000000E+000
+1.04028056112E+001	+3.64679000158E+001	+0.00000000000E+000
+1.04038076152E+001	+3.66258012846E+001	+0.00000000000E+000
+1.04048096192E+001	+3.68418308941E+001	+0.00000000000E+000
+1.04058116232E+001	+3.70850899955E+001	+0.00000000000E+000
+1.04068136273E+001	+3.73780725395E+001	+0.00000000000E+000
+1.04078156313E+001	+3.77380317843E+001	+0.00000000000E+000
+1.04088176353E+001	+3.81432752810E+001	+0.00000000000E+000
+1.04098196393E+001	+3.85377594029E+001	+0.00000000000E+000
+1.04108216433E+001	+3.89248975980E+001	+0.00000000000E+000
+1.04118236473E+001	+3.93945466369E+001	+0.00000000000E+000
+1.04128256513E+001	+3.98314146946E+001	+0.00000000000E+000
+1.04138276553E+001	+4.02497279140E+001	+0.00000000000E+000
+1.04148296593E+001	+4.06288422692E+001	+0.00000000000E+000
+1.04158316633E+001	+4.10675526344E+001	+0.00000000000E+000
+1.04168336673E+001	+4.14283304526E+001	+0.00000000000E+000
+1.04178356713E+001	+4.14792580775E+001	+0.00000000000E+000
+1.04188376754E+001	+4.13096372839E+001	+0.00000000000E+000
+1.04198396794E+001	+4.09927800245E+001	+0.00000000000E+000
+1.04208416834E+001	+4.05547840574E+001	+0.00000000000E+000
+1.04218436874E+001	+4.00570157050E+001	+0.00000000000E+000
+1.04228456914E+001	+3.93982276903E+001	+0.00000000000E+000
+1.04238476954E+001	+3.87854806228E+001	+0.00000000000E+000
+1.04248496994E+001	+3.83662375588E+001	+0.00000000000E+000
+1.04258517034E+001	+3.80089403840E+001	+0.00000000000E+000
+1.04268537074E+001	+3.77107258367E+001	+0.00000000000E+000
+1.04278557114E+001	+3.74555239830E+001	+0.00000000000E+000
+1.04288577154E+001	+3.72298684167E+001	+0.00000000000E+000
+1.04298597194E+001	+3.73495987922E+001	+0.00000000000E+000
+1.04308617234E+001	+3.78033282353E+001	+0.00000000000E+000
+1.04318637275E+001	+3.81735361696E+001	+0.00000000000E+000
+1.04328657315E+001	+3.84308636900E+001	+0.00000000000E+000
+1.04338677355E+001	+3.87658448305E+001	+0.00000000000E+000
+1.04348697395E+001	+3.90156188954E+001	+0.00000000000E+000
+1.04358717435E+001	+3.92236695014E+001	+0.00000000000E+000
+1.04368737475E+001	+3.90545566621E+001	+0.00000000000E+000
+1.04378757515E+001	+3.85360610867E+001	+0.00000000000E+000
+1.04388777555E+001	+3.81365198330E+001	+0.00000000000E+000
+1.04398797595E+001	+3.78525131118E+001	+0.00000000000E+000
+1.04408817635E+001	+3.75780529036E+001	+0.00000000000E+000
+1.04418837675E+001	+3.73466941460E+001	+0.00000000000E+000
+1.04428857715E+001	+3.72141643835E+001	+0.00000000000E+000
+1.04438877756E+001	+3.70793086340E+001	+0.00000000000E+000
+1.04448897796E+001	+3.69268023211E+001	+0.00000000000E+000
+1.04458917836E+001	+3.67958674366E+001	+0.00000000000E+000
+1.04468937876E+001	+3.66677296013E+001	+0.00000000000E+000
+1.04478957916E+001	+3.65286999270E+001	+0.00000000000E+000
+1.04488977956E+001	+3.64450444055E+001	+0.00000000000E+000
+1.04498997996E+001	+3.63005537141E+001	+0.00000000000E+000
+1.04509018036E+001	+3.62409421821E+001	+0.00000000000E+000
+1.04519038076E+001	+3.61721773690E+001	+0.00000000000E+000
+1.04529058116E+001	+3.60891200383E+001	+0.00000000000E+000
+1.04539078156E+001	+3.60082979286E+001	+0.00000000000E+000
+1.04549098196E+001	+3.59505002799E+001	+0.00000000000E+000
+1.04559118236E+001	+3.58715969487E+001	+0.00000000000E+000
+1.04569138277E+001	+3.58273124672E+001	+0.00000000000E+000
+1.04579158317E+001	+3.57358001248E+001	+0.00000000000E+000
+1.04589178357E+001	+3.56600888704E+001	+0.00000000000E+000
+1.04599198397E+001	+3.55699844047E+001	+0.00000000000E+000
+1.04609218437E+001	+3.54422962976E+001	+0.00000000000E+000
+1.04619238477E+001	+3.53014379257E+001	+0.00000000000E+000
+1.04629258517E+001	+3.51557595002E+001	+0.00000000000E+000
+1.04639278557E+001	+3.49783725948E+001	+0.00000000000E+000
+1.04649298597E+001	+3.47897764170E+001	+0.00000000000E+000
+1.04659318637E+001	+3.46383391808E+001	+0.00000000000E+000
+1.04669338677E+001	+3.44913650331E+001	+0.00000000000E+000
+1.04679358717E+001	+3.44050992839E+001	+0.00000000000E+000
+1.04689378758E+001	+3.43044455963E+001	+0.00000000000E+000
+1.04699398798E+001	+3.42000062410E+001	+0.00000000000E+000
+1.04709418838E+001	+3.41440217207E+001	+0.00000000000E+000
+1.04719438878E+001	+3.41413443970E+001	+0.00000000000E+000
+1.04729458918E+001	+3.41383430900E+001	+0.00000000000E+000
+1.04739478958E+001	+3.41231321528E+001	+0.00000000000E+000
+1.04749498998E+001	+3.41046363220E+001	+0.00000000000E+000
+1.04759519038E+001	+3.40796870289E+001	+0.00000000000E+000
+1.04769539078E+001	+3.40935700778E+001	+0.00000000000E+000
+1.04779559118E+001	+3.40786452998E+001	+0.00000000000E+000
+1.04789579158E+001	+3.40396559564E+001	+0.00000000000E+000
+1.04799599198E+001	+3.40368286064E+001	+0.00000000000E+000
+1.04809619238E+001	+3.40449050058E+001	+0.00000000000E+000
+1.04819639279E+001	+3.40514391152E+001	+0.00000000000E+000
+1.04829659319E+001	+3.40877960903E+001	+0.00000000000E+000
+1.04839679359E+001	+3.41101443027E+001	+0.00000000000E+000
+1.04849699399E+001	+3.41407365436E+001	+0.00000000000E+000
+1.04859719439E+001	+3.41660621635E+001	+0.00000000000E+000
+1.04869739479E+001	+3.41788926052E+001	+0.00000000000E+000
+1.04879759519E+001	+3.42089972156E+001	+0.00000000000E+000
+1.04889779559E+001	+3.42282837202E+001	+0.00000000000E+000
+1.04899799599E+001	+3.42393164957E+001	+0.00000000000E+000
+1.04909819639E+001	+3.42246204877E+001	+0.00000000000E+000
+1.04919839679E+001	+3.42107777003E+001	+0.00000000000E+000
+1.04929859719E+001	+3.42159138346E+001	+0.00000000000E+000
+1.04939879760E+001	+3.41916786202E+001	+0.00000000000E+000
+1.04949899800E+001	+3.41663197096E+001	+0.00000000000E+000
+1.04959919840E+001	+3.41423023217E+001	+0.00000000000E+000
+1.04969939880E+001	+3.40962443895E+001	+0.00000000000E+000
+1.04979959920E+001	+3.40782862831E+001	+0.00000000000E+000
+1.04989979960E+001	+3.40328553230E+001	+0.00000000000E+000
+1.05000000000E+001	+3.39243975080E+001	+0.00000000000E+000
