# Supplementary material for: Carbon nanofiber-filled conductive silicone elastomers as soft, dry bioelectronic interfaces
Source: PLoS One. 2018 Feb 6;13(2):e0189415. doi: 10.1371/journal.pone.0189415 (PMC5800568; doi:10.1371/journal.pone.0189415)
Supplement: S1 File — Raw data regarding stress/strain and conductivity performance. (ZIP) [file pone.0189415.s001.zip › PDMS_w3V4V7V_Percent_Comparison.xlsx]

## Sheet: Sheet1
Mechanical Data Sets for Carbon Nanofiber filled PDMS (3 Vol%, 4 Vol%, and 7Vol%)
3 Volume Percent							4 Volume Percent							7 Volume Percent
Elongation (mm)	Force (N)	L0 (mm)	Specimen Diameter (mm)	Initial Force (N)	Engineering Stress (kPa)	Compressive Engineering Strain (%)	Elongation (mm)	Force (N)	L0 (mm)	Specimen Diameter (mm)	Initial Force (N)	Engineering Stress (kPa)	Compressive Engineering Strain (%)	Elongation (mm)	Force (N)	L0 (mm)	Specimen Diameter (mm)	Initial Force (N)	Engineering Stress (kPa)	Compressive Engineering Strain (%)
0	2.0076	17	8	2.0076	0	0	0	0.9865	17	8	0.9865	0	0	0	0.0103	16	8	0.0103	0	0
0	2.01	17	8	2.0076	0.0477465	0	0	0.9899	17	8	0.9865	0.0676409	0	-0.001	0.0117	16	8	0.0103	0.0278521	-0.00625
0.005	2.0193	17	8	2.0076	0.232764	0.0294118	0.005	1.0061	17	8	0.9865	0.38993	0.0294118	0.001	0.0508	16	8	0.0103	0.805722	0.00625
0.017	2.0307	17	8	2.0076	0.45956	0.1	0.016	1.0266	17	8	0.9865	0.797764	0.0941176	0.01	0.1269	16	8	0.0103	2.31968	0.0625
0.03	2.0405	17	8	2.0076	0.654525	0.176471	0.028	1.0446	17	8	0.9865	1.15586	0.164706	0.024	0.195	16	8	0.0103	3.67449	0.15
0.042	2.0514	17	8	2.0076	0.871373	0.247059	0.041	1.0623	17	8	0.9865	1.50799	0.241176	0.037	0.2535	16	8	0.0103	4.83831	0.23125
0.056	2.0601	17	8	2.0076	1.04445	0.329412	0.054	1.08	17	8	0.9865	1.86012	0.317647	0.05	0.3062	16	8	0.0103	5.88674	0.3125
0.069	2.0691	17	8	2.0076	1.2235	0.405882	0.067	1.0954	17	8	0.9865	2.1665	0.394118	0.063	0.3561	16	8	0.0103	6.87947	0.39375
0.082	2.0788	17	8	2.0076	1.41648	0.482353	0.081	1.111	17	8	0.9865	2.47685	0.476471	0.076	0.404	16	8	0.0103	7.83241	0.475
0.094	2.0884	17	8	2.0076	1.60746	0.552941	0.093	1.1269	17	8	0.9865	2.79317	0.547059	0.09	0.4485	16	8	0.0103	8.71771	0.5625
0.106	2.0979	17	8	2.0076	1.79646	0.623529	0.105	1.1428	17	8	0.9865	3.10949	0.617647	0.103	0.4923	16	8	0.0103	9.58909	0.64375
0.118	2.1068	17	8	2.0076	1.97352	0.694118	0.117	1.1569	17	8	0.9865	3.39	0.688235	0.114	0.5338	16	8	0.0103	10.4147	0.7125
0.13	2.1163	17	8	2.0076	2.16252	0.764706	0.128	1.1715	17	8	0.9865	3.68046	0.752941	0.126	0.5741	16	8	0.0103	11.2164	0.7875
0.143	2.1251	17	8	2.0076	2.33759	0.841176	0.141	1.1859	17	8	0.9865	3.96694	0.829412	0.138	0.6141	16	8	0.0103	12.0122	0.8625
0.155	2.134	17	8	2.0076	2.51465	0.911765	0.154	1.2	17	8	0.9865	4.24745	0.905882	0.151	0.6531	16	8	0.0103	12.7881	0.94375
0.167	2.1428	17	8	2.0076	2.68972	0.982353	0.167	1.214	17	8	0.9865	4.52597	0.982353	0.162	0.6887	16	8	0.0103	13.4963	1.0125
0.18	2.1511	17	8	2.0076	2.85484	1.05882	0.178	1.228	17	8	0.9865	4.80449	1.04706	0.174	0.724	16	8	0.0103	14.1986	1.0875
0.19	2.1597	17	8	2.0076	3.02593	1.11765	0.191	1.2411	17	8	0.9865	5.06511	1.12353	0.186	0.7606	16	8	0.0103	14.9267	1.1625
0.201	2.1679	17	8	2.0076	3.18907	1.18235	0.201	1.254	17	8	0.9865	5.32174	1.18235	0.197	0.7929	16	8	0.0103	15.5693	1.23125
0.212	2.1767	17	8	2.0076	3.36414	1.24706	0.211	1.268	17	8	0.9865	5.60026	1.24118	0.209	0.8272	16	8	0.0103	16.2517	1.30625
0.224	2.1845	17	8	2.0076	3.51931	1.31765	0.223	1.2812	17	8	0.9865	5.86287	1.31176	0.221	0.8604	16	8	0.0103	16.9122	1.38125
0.234	2.1932	17	8	2.0076	3.69239	1.37647	0.235	1.2931	17	8	0.9865	6.09961	1.38235	0.233	0.8938	16	8	0.0103	17.5767	1.45625
0.247	2.2014	17	8	2.0076	3.85553	1.45294	0.246	1.3058	17	8	0.9865	6.35227	1.44706	0.245	0.9256	16	8	0.0103	18.2093	1.53125
0.258	2.2098	17	8	2.0076	4.02264	1.51765	0.258	1.3192	17	8	0.9865	6.61886	1.51765	0.256	0.9568	16	8	0.0103	18.83	1.6
0.269	2.2187	17	8	2.0076	4.1997	1.58235	0.269	1.3327	17	8	0.9865	6.88743	1.58235	0.268	0.9885	16	8	0.0103	19.4607	1.675
0.281	2.2264	17	8	2.0076	4.35289	1.65294	0.281	1.3456	17	8	0.9865	7.14407	1.65294	0.281	1.0198	16	8	0.0103	20.0834	1.75625
0.294	2.2349	17	8	2.0076	4.52199	1.72941	0.293	1.3587	17	8	0.9865	7.40468	1.72353	0.293	1.0515	16	8	0.0103	20.714	1.83125
0.308	2.2439	17	8	2.0076	4.70104	1.81176	0.306	1.3711	17	8	0.9865	7.65137	1.8	0.305	1.0825	16	8	0.0103	21.3307	1.90625
0.32	2.2522	17	8	2.0076	4.86616	1.88235	0.32	1.3852	17	8	0.9865	7.93188	1.88235	0.317	1.1137	16	8	0.0103	21.9514	1.98125
0.331	2.2607	17	8	2.0076	5.03526	1.94706	0.333	1.3977	17	8	0.9865	8.18056	1.95882	0.33	1.1445	16	8	0.0103	22.5642	2.0625
0.342	2.27	17	8	2.0076	5.22028	2.01176	0.343	1.4109	17	8	0.9865	8.44317	2.01765	0.343	1.1743	16	8	0.0103	23.157	2.14375
0.354	2.278	17	8	2.0076	5.37944	2.08235	0.354	1.4229	17	8	0.9865	8.6819	2.08235	0.357	1.2031	16	8	0.0103	23.73	2.23125
0.365	2.2862	17	8	2.0076	5.54257	2.14706	0.366	1.4357	17	8	0.9865	8.93655	2.15294	0.369	1.2338	16	8	0.0103	24.3408	2.30625
0.377	2.2943	17	8	2.0076	5.70372	2.21765	0.377	1.4502	17	8	0.9865	9.22502	2.21765	0.381	1.2618	16	8	0.0103	24.8978	2.38125
0.388	2.3029	17	8	2.0076	5.87481	2.28235	0.389	1.4616	17	8	0.9865	9.45181	2.28824	0.393	1.2924	16	8	0.0103	25.5066	2.45625
0.399	2.3117	17	8	2.0076	6.04988	2.34706	0.4	1.4745	17	8	0.9865	9.70845	2.35294	0.406	1.3207	16	8	0.0103	26.0696	2.5375
0.412	2.3201	17	8	2.0076	6.21699	2.42353	0.411	1.4867	17	8	0.9865	9.95116	2.41765	0.418	1.3502	16	8	0.0103	26.6565	2.6125
0.427	2.3286	17	8	2.0076	6.38609	2.51176	0.425	1.4996	17	8	0.9865	10.2078	2.5	0.432	1.3794	16	8	0.0103	27.2374	2.7
0.438	2.3363	17	8	2.0076	6.53928	2.57647	0.439	1.5125	17	8	0.9865	10.4644	2.58235	0.447	1.4083	16	8	0.0103	27.8123	2.79375
0.452	2.3461	17	8	2.0076	6.73424	2.65882	0.451	1.5257	17	8	0.9865	10.727	2.65294	0.461	1.4372	16	8	0.0103	28.3873	2.88125
0.465	2.3542	17	8	2.0076	6.89539	2.73529	0.465	1.538	17	8	0.9865	10.9717	2.73529	0.474	1.4667	16	8	0.0103	28.9742	2.9625
0.478	2.3634	17	8	2.0076	7.07842	2.81176	0.478	1.5512	17	8	0.9865	11.2343	2.81176	0.487	1.4952	16	8	0.0103	29.5411	3.04375
0.49	2.3714	17	8	2.0076	7.23757	2.88235	0.49	1.5639	17	8	0.9865	11.487	2.88235	0.501	1.5239	16	8	0.0103	30.1121	3.13125
0.501	2.3798	17	8	2.0076	7.40468	2.94706	0.502	1.5763	17	8	0.9865	11.7337	2.95294	0.516	1.553	16	8	0.0103	30.691	3.225
0.512	2.3882	17	8	2.0076	7.5718	3.01176	0.513	1.5886	17	8	0.9865	11.9784	3.01765	0.53	1.5811	16	8	0.0103	31.2501	3.3125
0.527	2.3973	17	8	2.0076	7.75284	3.1	0.526	1.6023	17	8	0.9865	12.251	3.09412	0.543	1.6104	16	8	0.0103	31.833	3.39375
0.541	2.4063	17	8	2.0076	7.93188	3.18235	0.54	1.6147	17	8	0.9865	12.4976	3.17647	0.556	1.6392	16	8	0.0103	32.4059	3.475
0.554	2.4148	17	8	2.0076	8.10099	3.25882	0.554	1.6281	17	8	0.9865	12.7642	3.25882	0.569	1.6685	16	8	0.0103	32.9888	3.55625
0.568	2.4242	17	8	2.0076	8.28799	3.34118	0.567	1.6415	17	8	0.9865	13.0308	3.33529	0.583	1.6969	16	8	0.0103	33.5538	3.64375
0.582	2.4329	17	8	2.0076	8.46107	3.42353	0.581	1.6543	17	8	0.9865	13.2855	3.41765	0.596	1.7261	16	8	0.0103	34.1348	3.725
0.594	2.4417	17	8	2.0076	8.63615	3.49412	0.595	1.6682	17	8	0.9865	13.562	3.5	0.609	1.7551	16	8	0.0103	34.7117	3.80625
0.608	2.4513	17	8	2.0076	8.82713	3.57647	0.607	1.6817	17	8	0.9865	13.8306	3.57059	0.623	1.7837	16	8	0.0103	35.2807	3.89375
0.621	2.4603	17	8	2.0076	9.00618	3.65294	0.621	1.6953	17	8	0.9865	14.1011	3.65294	0.638	1.8135	16	8	0.0103	35.8735	3.9875
0.635	2.4696	17	8	2.0076	9.1912	3.73529	0.634	1.7081	17	8	0.9865	14.3558	3.72941	0.651	1.8414	16	8	0.0103	36.4286	4.06875
0.649	2.478	17	8	2.0076	9.35831	3.81765	0.647	1.7218	17	8	0.9865	14.6283	3.80588	0.664	1.8707	16	8	0.0103	37.0115	4.15
0.66	2.487	17	8	2.0076	9.53736	3.88235	0.659	1.7353	17	8	0.9865	14.8969	3.87647	0.676	1.9002	16	8	0.0103	37.5984	4.225
0.673	2.4961	17	8	2.0076	9.7184	3.95882	0.672	1.7479	17	8	0.9865	15.1476	3.95294	0.689	1.9293	16	8	0.0103	38.1773	4.30625
0.687	2.5048	17	8	2.0076	9.89148	4.04118	0.685	1.76	17	8	0.9865	15.3883	4.02941	0.703	1.9586	16	8	0.0103	38.7602	4.39375
0.699	2.514	17	8	2.0076	10.0745	4.11176	0.698	1.7739	17	8	0.9865	15.6648	4.10588	0.716	1.9876	16	8	0.0103	39.3371	4.475
0.71	2.5232	17	8	2.0076	10.2575	4.17647	0.71	1.7863	17	8	0.9865	15.9115	4.17647	0.728	2.0171	16	8	0.0103	39.924	4.55
0.723	2.5313	17	8	2.0076	10.4187	4.25294	0.721	1.799	17	8	0.9865	16.1642	4.24118	0.741	2.0451	16	8	0.0103	40.4811	4.63125
0.735	2.5405	17	8	2.0076	10.6017	4.32353	0.734	1.8112	17	8	0.9865	16.4069	4.31765	0.753	2.0736	16	8	0.0103	41.048	4.70625
0.747	2.5485	17	8	2.0076	10.7609	4.39412	0.746	1.8244	17	8	0.9865	16.6695	4.38824	0.766	2.1016	16	8	0.0103	41.6051	4.7875
0.758	2.5571	17	8	2.0076	10.932	4.45882	0.757	1.837	17	8	0.9865	16.9202	4.45294	0.778	2.1278	16	8	0.0103	42.1263	4.8625
0.768	2.5654	17	8	2.0076	11.0971	4.51765	0.768	1.8493	17	8	0.9865	17.1649	4.51765	0.789	2.156	16	8	0.0103	42.6873	4.93125
0.779	2.5744	17	8	2.0076	11.2761	4.58235	0.778	1.8614	17	8	0.9865	17.4056	4.57647	0.8	2.1829	16	8	0.0103	43.2225	5
0.79	2.5822	17	8	2.0076	11.4313	4.64706	0.789	1.8731	17	8	0.9865	17.6383	4.64118	0.812	2.2089	16	8	0.0103	43.7398	5.075
0.801	2.5902	17	8	2.0076	11.5905	4.71176	0.8	1.8858	17	8	0.9865	17.891	4.70588	0.826	2.2362	16	8	0.0103	44.2829	5.1625
0.813	2.5993	17	8	2.0076	11.7715	4.78235	0.812	1.8985	17	8	0.9865	18.1437	4.77647	0.839	2.2612	16	8	0.0103	44.7802	5.24375
0.826	2.6075	17	8	2.0076	11.9346	4.85882	0.823	1.9098	17	8	0.9865	18.3685	4.84118	0.849	2.2881	16	8	0.0103	45.3154	5.30625
0.836	2.6153	17	8	2.0076	12.0898	4.91765	0.836	1.9223	17	8	0.9865	18.6171	4.91765	0.86	2.3149	16	8	0.0103	45.8486	5.375
0.847	2.624	17	8	2.0076	12.2629	4.98235	0.847	1.9347	17	8	0.9865	18.8638	4.98235	0.872	2.3416	16	8	0.0103	46.3797	5.45
0.859	2.6325	17	8	2.0076	12.432	5.05294	0.858	1.9469	17	8	0.9865	19.1066	5.04706	0.884	2.3681	16	8	0.0103	46.9069	5.525
0.87	2.6412	17	8	2.0076	12.6051	5.11765	0.869	1.9604	17	8	0.9865	19.3751	5.11176	0.899	2.3945	16	8	0.0103	47.4322	5.61875
0.882	2.6495	17	8	2.0076	12.7702	5.18824	0.881	1.9738	17	8	0.9865	19.6417	5.18235	0.911	2.422	16	8	0.0103	47.9792	5.69375
0.894	2.6577	17	8	2.0076	12.9333	5.25882	0.893	1.9861	17	8	0.9865	19.8864	5.25294	0.922	2.45	16	8	0.0103	48.5363	5.7625
0.906	2.6665	17	8	2.0076	13.1084	5.32941	0.905	1.999	17	8	0.9865	20.143	5.32353	0.934	2.4765	16	8	0.0103	49.0635	5.8375
0.917	2.6755	17	8	2.0076	13.2874	5.39412	0.917	2.0117	17	8	0.9865	20.3957	5.39412	0.948	2.505	16	8	0.0103	49.6305	5.925
0.929	2.684	17	8	2.0076	13.4566	5.46471	0.929	2.0249	17	8	0.9865	20.6583	5.46471	0.961	2.5321	16	8	0.0103	50.1696	6.00625
0.94	2.6928	17	8	2.0076	13.6316	5.52941	0.941	2.0381	17	8	0.9865	20.9209	5.53529	0.976	2.5598	16	8	0.0103	50.7207	6.1
0.954	2.7019	17	8	2.0076	13.8127	5.61176	0.953	2.0511	17	8	0.9865	21.1795	5.60588	0.99	2.5876	16	8	0.0103	51.2738	6.1875
0.968	2.7105	17	8	2.0076	13.9838	5.69412	0.966	2.065	17	8	0.9865	21.4561	5.68235	1.005	2.6145	16	8	0.0103	51.8089	6.28125
0.983	2.7193	17	8	2.0076	14.1588	5.78235	0.981	2.0773	17	8	0.9865	21.7008	5.77059	1.021	2.6422	16	8	0.0103	52.36	6.38125
0.997	2.7283	17	8	2.0076	14.3379	5.86471	0.995	2.0911	17	8	0.9865	21.9753	5.85294	1.034	2.6691	16	8	0.0103	52.8951	6.4625
1.011	2.737	17	8	2.0076	14.511	5.94706	1.009	2.1045	17	8	0.9865	22.2419	5.93529	1.047	2.6959	16	8	0.0103	53.4283	6.54375
1.025	2.7451	17	8	2.0076	14.6721	6.02941	1.024	2.1178	17	8	0.9865	22.5065	6.02353	1.058	2.7243	16	8	0.0103	53.9933	6.6125
1.037	2.7534	17	8	2.0076	14.8372	6.1	1.036	2.1298	17	8	0.9865	22.7452	6.09412	1.07	2.7512	16	8	0.0103	54.5285	6.6875
1.05	2.763	17	8	2.0076	15.0282	6.17647	1.049	2.1444	17	8	0.9865	23.0357	6.17059	1.084	2.7782	16	8	0.0103	55.0656	6.775
1.064	2.7717	17	8	2.0076	15.2013	6.25882	1.062	2.1568	17	8	0.9865	23.2824	6.24706	1.095	2.8071	16	8	0.0103	55.6406	6.84375
1.077	2.78	17	8	2.0076	15.3664	6.33529	1.076	2.169	17	8	0.9865	23.5251	6.32941	1.105	2.8336	16	8	0.0103	56.1678	6.90625
1.091	2.7878	17	8	2.0076	15.5216	6.41765	1.089	2.1821	17	8	0.9865	23.7857	6.40588	1.117	2.861	16	8	0.0103	56.7129	6.98125
1.102	2.7939	17	8	2.0076	15.6429	6.48235	1.101	2.1947	17	8	0.9865	24.0364	6.47647	1.132	2.8897	16	8	0.0103	57.2838	7.075
1.114	2.8031	17	8	2.0076	15.826	6.55294	1.113	2.2088	17	8	0.9865	24.3169	6.54706	1.145	2.9161	16	8	0.0103	57.8091	7.15625
1.126	2.8118	17	8	2.0076	15.9991	6.62353	1.124	2.2232	17	8	0.9865	24.6034	6.61176	1.157	2.9445	16	8	0.0103	58.3741	7.23125
1.139	2.8208	17	8	2.0076	16.1781	6.7	1.136	2.2365	17	8	0.9865	24.868	6.68235	1.172	2.972	16	8	0.0103	58.9211	7.325
1.151	2.8291	17	8	2.0076	16.3432	6.77059	1.149	2.2492	17	8	0.9865	25.1206	6.75882	1.186	2.9995	16	8	0.0103	59.4682	7.4125
1.163	2.8382	17	8	2.0076	16.5243	6.84118	1.162	2.2627	17	8	0.9865	25.3892	6.83529	1.2	3.0264	16	8	0.0103	60.0034	7.5
1.174	2.847	17	8	2.0076	16.6993	6.90588	1.173	2.2753	17	8	0.9865	25.6399	6.9	1.212	3.0535	16	8	0.0103	60.5425	7.575
1.186	2.856	17	8	2.0076	16.8784	6.97647	1.184	2.2879	17	8	0.9865	25.8905	6.96471	1.225	3.0807	16	8	0.0103	61.0837	7.65625
1.198	2.8645	17	8	2.0076	17.0475	7.04706	1.197	2.3017	17	8	0.9865	26.1651	7.04118	1.237	3.1076	16	8	0.0103	61.6188	7.73125
1.21	2.873	17	8	2.0076	17.2166	7.11765	1.209	2.3139	17	8	0.9865	26.4078	7.11176	1.25	3.1347	16	8	0.0103	62.158	7.8125
1.222	2.8821	17	8	2.0076	17.3976	7.18824	1.221	2.327	17	8	0.9865	26.6684	7.18235	1.262	3.1627	16	8	0.0103	62.715	7.8875
1.234	2.8911	17	8	2.0076	17.5767	7.25882	1.233	2.3416	17	8	0.9865	26.9589	7.25294	1.275	3.1897	16	8	0.0103	63.2522	7.96875
1.246	2.9001	17	8	2.0076	17.7557	7.32941	1.245	2.3543	17	8	0.9865	27.2115	7.32353	1.287	3.2165	16	8	0.0103	63.7853	8.04375
1.258	2.9082	17	8	2.0076	17.9169	7.4	1.257	2.367	17	8	0.9865	27.4642	7.39412	1.3	3.2437	16	8	0.0103	64.3264	8.125
1.27	2.9172	17	8	2.0076	18.0959	7.47059	1.268	2.3801	17	8	0.9865	27.7248	7.45882	1.312	3.2703	16	8	0.0103	64.8556	8.2
1.282	2.9264	17	8	2.0076	18.2789	7.54118	1.281	2.3934	17	8	0.9865	27.9894	7.53529	1.325	3.2986	16	8	0.0103	65.4186	8.28125
1.294	2.9346	17	8	2.0076	18.4421	7.61176	1.292	2.4066	17	8	0.9865	28.252	7.6	1.337	3.327	16	8	0.0103	65.9836	8.35625
1.306	2.9441	17	8	2.0076	18.6311	7.68235	1.306	2.4204	17	8	0.9865	28.5265	7.68235	1.351	3.3551	16	8	0.0103	66.5427	8.44375
1.319	2.9528	17	8	2.0076	18.8042	7.75882	1.319	2.4339	17	8	0.9865	28.7951	7.75882	1.365	3.3839	16	8	0.0103	67.1156	8.53125
1.332	2.962	17	8	2.0076	18.9872	7.83529	1.33	2.446	17	8	0.9865	29.0358	7.82353	1.378	3.4108	16	8	0.0103	67.6508	8.6125
1.346	2.9703	17	8	2.0076	19.1523	7.91765	1.344	2.4599	17	8	0.9865	29.3124	7.90588	1.39	3.4395	16	8	0.0103	68.2218	8.6875
1.358	2.9797	17	8	2.0076	19.3393	7.98824	1.357	2.4734	17	8	0.9865	29.5809	7.98235	1.401	3.4683	16	8	0.0103	68.7947	8.75625
1.37	2.9884	17	8	2.0076	19.5124	8.05882	1.368	2.4865	17	8	0.9865	29.8416	8.04706	1.413	3.4953	16	8	0.0103	69.3319	8.83125
1.383	2.9966	17	8	2.0076	19.6755	8.13529	1.381	2.4995	17	8	0.9865	30.1002	8.12353	1.426	3.5247	16	8	0.0103	69.9168	8.9125
1.395	3.0056	17	8	2.0076	19.8546	8.20588	1.393	2.5133	17	8	0.9865	30.3747	8.19412	1.439	3.5528	16	8	0.0103	70.4758	8.99375
1.408	3.0154	17	8	2.0076	20.0495	8.28235	1.406	2.5269	17	8	0.9865	30.6453	8.27059	1.452	3.5796	16	8	0.0103	71.009	9.075
1.422	3.0244	17	8	2.0076	20.2286	8.36471	1.419	2.5402	17	8	0.9865	30.9099	8.34706	1.467	3.609	16	8	0.0103	71.5939	9.16875
1.436	3.0329	17	8	2.0076	20.3977	8.44706	1.433	2.5507	17	8	0.9865	31.1188	8.42941	1.48	3.6366	16	8	0.0103	72.1429	9.25
1.451	3.0426	17	8	2.0076	20.5907	8.53529	1.448	2.5648	17	8	0.9865	31.3993	8.51765	1.492	3.6648	16	8	0.0103	72.704	9.325
1.463	3.0506	17	8	2.0076	20.7498	8.60588	1.462	2.5782	17	8	0.9865	31.6659	8.6	1.504	3.6935	16	8	0.0103	73.2749	9.4
1.476	3.0603	17	8	2.0076	20.9428	8.68235	1.474	2.5927	17	8	0.9865	31.9543	8.67059	1.517	3.7219	16	8	0.0103	73.8399	9.48125
1.491	3.0691	17	8	2.0076	21.1179	8.77059	1.487	2.6073	17	8	0.9865	32.2448	8.74706	1.529	3.7511	16	8	0.0103	74.4209	9.55625
1.505	3.0786	17	8	2.0076	21.3069	8.85294	1.502	2.6206	17	8	0.9865	32.5094	8.83529	1.542	3.7792	16	8	0.0103	74.9799	9.6375
1.519	3.0877	17	8	2.0076	21.4879	8.93529	1.517	2.6356	17	8	0.9865	32.8078	8.92353	1.558	3.8072	16	8	0.0103	75.5369	9.7375
1.532	3.0966	17	8	2.0076	21.665	9.01176	1.531	2.6494	17	8	0.9865	33.0823	9.00588	1.571	3.8366	16	8	0.0103	76.1218	9.81875
1.546	3.1062	17	8	2.0076	21.856	9.09412	1.544	2.6639	17	8	0.9865	33.3708	9.08235	1.585	3.8653	16	8	0.0103	76.6928	9.90625
1.559	3.1149	17	8	2.0076	22.029	9.17059	1.557	2.6774	17	8	0.9865	33.6394	9.15882	1.598	3.8943	16	8	0.0103	77.2697	9.9875
1.573	3.1243	17	8	2.0076	22.216	9.25294	1.571	2.6905	17	8	0.9865	33.9	9.24118	1.609	3.9235	16	8	0.0103	77.8506	10.0563
1.587	3.1342	17	8	2.0076	22.413	9.33529	1.585	2.7059	17	8	0.9865	34.2064	9.32353	1.622	3.953	16	8	0.0103	78.4375	10.1375
1.6	3.1431	17	8	2.0076	22.5901	9.41176	1.598	2.721	17	8	0.9865	34.5068	9.4	1.635	3.9827	16	8	0.0103	79.0284	10.2188
1.613	3.153	17	8	2.0076	22.787	9.48824	1.612	2.7349	17	8	0.9865	34.7833	9.48235	1.648	4.0133	16	8	0.0103	79.6372	10.3
1.628	3.1629	17	8	2.0076	22.984	9.57647	1.625	2.7491	17	8	0.9865	35.0658	9.55882	1.66	4.0446	16	8	0.0103	80.2598	10.375
1.642	3.172	17	8	2.0076	23.165	9.65882	1.64	2.7635	17	8	0.9865	35.3523	9.64706	1.673	4.0754	16	8	0.0103	80.8726	10.4563
1.656	3.182	17	8	2.0076	23.3639	9.74118	1.653	2.7872	17	8	0.9865	35.8238	9.72353	1.687	4.1072	16	8	0.0103	81.5052	10.5438
1.668	3.1921	17	8	2.0076	23.5649	9.81176	1.667	2.8081	17	8	0.9865	36.2396	9.80588	1.702	4.1406	16	8	0.0103	82.1697	10.6375
1.681	3.2008	17	8	2.0076	23.738	9.88824	1.679	2.8228	17	8	0.9865	36.532	9.87647	1.716	4.172	16	8	0.0103	82.7944	10.725
1.694	3.2112	17	8	2.0076	23.9449	9.96471	1.692	2.8354	17	8	0.9865	36.7827	9.95294	1.731	4.2048	16	8	0.0103	83.4469	10.8188
1.708	3.2208	17	8	2.0076	24.1358	10.0471	1.705	2.8491	17	8	0.9865	37.0552	10.0294	1.744	4.2362	16	8	0.0103	84.0716	10.9
1.72	3.2304	17	8	2.0076	24.3268	10.1176	1.718	2.8627	17	8	0.9865	37.3258	10.1059	1.755	4.2681	16	8	0.0103	84.7062	10.9688
1.733	3.2398	17	8	2.0076	24.5138	10.1941	1.731	2.877	17	8	0.9865	37.6103	10.1824	1.767	4.2994	16	8	0.0103	85.3289	11.0437
1.745	3.2493	17	8	2.0076	24.7028	10.2647	1.743	2.8914	17	8	0.9865	37.8968	10.2529	1.78	4.331	16	8	0.0103	85.9576	11.125
1.757	3.2584	17	8	2.0076	24.8839	10.3353	1.754	2.9044	17	8	0.9865	38.1554	10.3176	1.792	4.3617	16	8	0.0103	86.5684	11.2
1.77	3.268	17	8	2.0076	25.0749	10.4118	1.767	2.9188	17	8	0.9865	38.4419	10.3941	1.803	4.3916	16	8	0.0103	87.1632	11.2687
1.781	3.2775	17	8	2.0076	25.2639	10.4765	1.78	2.9318	17	8	0.9865	38.7005	10.4706	1.815	4.4219	16	8	0.0103	87.766	11.3438
1.791	3.2858	17	8	2.0076	25.429	10.5353	1.79	2.9461	17	8	0.9865	38.985	10.5294	1.828	4.4528	16	8	0.0103	88.3807	11.425
1.803	3.2956	17	8	2.0076	25.6239	10.6059	1.801	2.9591	17	8	0.9865	39.2436	10.5941	1.841	4.483	16	8	0.0103	88.9815	11.5062
1.815	3.3039	17	8	2.0076	25.7891	10.6765	1.813	2.9718	17	8	0.9865	39.4963	10.6647	1.852	4.5134	16	8	0.0103	89.5863	11.575
1.829	3.3126	17	8	2.0076	25.9622	10.7588	1.825	2.9854	17	8	0.9865	39.7669	10.7353	1.863	4.5432	16	8	0.0103	90.1792	11.6438
1.84	3.3216	17	8	2.0076	26.1412	10.8235	1.838	2.9985	17	8	0.9865	40.0275	10.8118	1.876	4.5719	16	8	0.0103	90.7501	11.725
1.851	3.3301	17	8	2.0076	26.3103	10.8882	1.849	3.0117	17	8	0.9865	40.2901	10.8765	1.89	4.6013	16	8	0.0103	91.335	11.8125
1.862	3.3396	17	8	2.0076	26.4993	10.9529	1.861	3.0242	17	8	0.9865	40.5388	10.9471	1.903	4.6318	16	8	0.0103	91.9418	11.8938
1.874	3.3476	17	8	2.0076	26.6585	11.0235	1.872	3.0381	17	8	0.9865	40.8153	11.0118	1.916	4.6622	16	8	0.0103	92.5466	11.975
1.888	3.3572	17	8	2.0076	26.8494	11.1059	1.884	3.0524	17	8	0.9865	41.0998	11.0824	1.926	4.6917	16	8	0.0103	93.1335	12.0375
1.902	3.366	17	8	2.0076	27.0245	11.1882	1.899	3.0654	17	8	0.9865	41.3584	11.1706	1.94	4.7215	16	8	0.0103	93.7263	12.125
1.913	3.3756	17	8	2.0076	27.2155	11.2529	1.911	3.0787	17	8	0.9865	41.623	11.2412	1.954	4.7519	16	8	0.0103	94.3311	12.2125
1.924	3.3849	17	8	2.0076	27.4005	11.3176	1.922	3.0932	17	8	0.9865	41.9115	11.3059	1.967	4.7818	16	8	0.0103	94.926	12.2938
1.938	3.3938	17	8	2.0076	27.5776	11.4	1.935	3.1073	17	8	0.9865	42.192	11.3824	1.98	4.8142	16	8	0.0103	95.5706	12.375
1.951	3.4039	17	8	2.0076	27.7785	11.4765	1.949	3.1207	17	8	0.9865	42.4586	11.4647	1.994	4.8468	16	8	0.0103	96.2191	12.4625
1.965	3.4127	17	8	2.0076	27.9536	11.5588	1.962	3.135	17	8	0.9865	42.743	11.5412	2.008	4.8784	16	8	0.0103	96.8478	12.55
1.979	3.4216	17	8	2.0076	28.1306	11.6412	1.975	3.149	17	8	0.9865	43.0216	11.6176	2.02	4.9109	16	8	0.0103	97.4943	12.625
1.994	3.4311	17	8	2.0076	28.3196	11.7294	1.989	3.1638	17	8	0.9865	43.316	11.7	2.033	4.9435	16	8	0.0103	98.1429	12.7062
2.009	3.4408	17	8	2.0076	28.5126	11.8176	2.004	3.178	17	8	0.9865	43.5985	11.7882	2.048	4.9757	16	8	0.0103	98.7835	12.8
2.024	3.4503	17	8	2.0076	28.7016	11.9059	2.021	3.1919	17	8	0.9865	43.875	11.8882	2.061	5.0067	16	8	0.0103	99.4002	12.8812
2.036	3.4594	17	8	2.0076	28.8826	11.9765	2.034	3.2063	17	8	0.9865	44.1615	11.9647	2.074	5.0402	16	8	0.0103	100.067	12.9625
2.048	3.4688	17	8	2.0076	29.0697	12.0471	2.047	3.2202	17	8	0.9865	44.438	12.0412	2.087	5.0725	16	8	0.0103	100.709	13.0438
2.06	3.4784	17	8	2.0076	29.2606	12.1176	2.059	3.2344	17	8	0.9865	44.7205	12.1118	2.101	5.1041	16	8	0.0103	101.338	13.1312
2.074	3.4874	17	8	2.0076	29.4397	12.2	2.071	3.2484	17	8	0.9865	44.9991	12.1824	2.113	5.1372	16	8	0.0103	101.996	13.2063
2.086	3.4968	17	8	2.0076	29.6267	12.2706	2.084	3.262	17	8	0.9865	45.2696	12.2588	2.127	5.17	16	8	0.0103	102.649	13.2937
2.097	3.5058	17	8	2.0076	29.8057	12.3353	2.095	3.276	17	8	0.9865	45.5482	12.3235	2.139	5.2025	16	8	0.0103	103.296	13.3687
2.108	3.5159	17	8	2.0076	30.0067	12.4	2.106	3.2892	17	8	0.9865	45.8108	12.3882	2.152	5.2354	16	8	0.0103	103.95	13.45
2.122	3.525	17	8	2.0076	30.1877	12.4824	2.118	3.3037	17	8	0.9865	46.0992	12.4588	2.164	5.2685	16	8	0.0103	104.609	13.525
2.136	3.5354	17	8	2.0076	30.3946	12.5647	2.133	3.3183	17	8	0.9865	46.3897	12.5471	2.176	5.3018	16	8	0.0103	105.271	13.6
2.148	3.5434	17	8	2.0076	30.5538	12.6353	2.146	3.3328	17	8	0.9865	46.6782	12.6235	2.187	5.3353	16	8	0.0103	105.938	13.6687
2.163	3.5536	17	8	2.0076	30.7567	12.7235	2.158	3.3465	17	8	0.9865	46.9507	12.6941	2.2	5.369	16	8	0.0103	106.608	13.75
2.177	3.5628	17	8	2.0076	30.9397	12.8059	2.171	3.3618	17	8	0.9865	47.2551	12.7706	2.215	5.4022	16	8	0.0103	107.268	13.8438
2.191	3.5727	17	8	2.0076	31.1367	12.8882	2.186	3.3761	17	8	0.9865	47.5396	12.8588	2.229	5.4343	16	8	0.0103	107.907	13.9313
2.202	3.5818	17	8	2.0076	31.3177	12.9529	2.199	3.3894	17	8	0.9865	47.8042	12.9353	2.242	5.4681	16	8	0.0103	108.579	14.0125
2.215	3.5914	17	8	2.0076	31.5087	13.0294	2.212	3.4041	17	8	0.9865	48.0966	13.0118	2.254	5.5006	16	8	0.0103	109.226	14.0875
2.228	3.6002	17	8	2.0076	31.6838	13.1059	2.225	3.4177	17	8	0.9865	48.3672	13.0882	2.265	5.5324	16	8	0.0103	109.859	14.1562
2.24	3.6101	17	8	2.0076	31.8807	13.1765	2.237	3.4326	17	8	0.9865	48.6636	13.1588	2.277	5.5639	16	8	0.0103	110.485	14.2313
2.253	3.62	17	8	2.0076	32.0777	13.2529	2.25	3.4459	17	8	0.9865	48.9282	13.2353	2.289	5.5959	16	8	0.0103	111.122	14.3063
2.265	3.6298	17	8	2.0076	32.2726	13.3235	2.263	3.4596	17	8	0.9865	49.2008	13.3118	2.302	5.6285	16	8	0.0103	111.771	14.3875
2.278	3.6399	17	8	2.0076	32.4736	13.4	2.275	3.4744	17	8	0.9865	49.4952	13.3824	2.314	5.6601	16	8	0.0103	112.399	14.4625
2.29	3.6496	17	8	2.0076	32.6666	13.4706	2.287	3.4876	17	8	0.9865	49.7578	13.4529	2.326	5.693	16	8	0.0103	113.054	14.5375
2.303	3.6594	17	8	2.0076	32.8615	13.5471	2.301	3.5016	17	8	0.9865	50.0363	13.5353	2.337	5.7258	16	8	0.0103	113.706	14.6063
2.315	3.6696	17	8	2.0076	33.0644	13.6176	2.313	3.5147	17	8	0.9865	50.2969	13.6059	2.35	5.7592	16	8	0.0103	114.371	14.6875
2.328	3.6795	17	8	2.0076	33.2614	13.6941	2.325	3.5296	17	8	0.9865	50.5934	13.6765	2.364	5.7926	16	8	0.0103	115.035	14.775
2.341	3.6903	17	8	2.0076	33.4763	13.7706	2.338	3.5441	17	8	0.9865	50.8818	13.7529	2.377	5.8272	16	8	0.0103	115.724	14.8562
2.355	3.7008	17	8	2.0076	33.6851	13.8529	2.351	3.5587	17	8	0.9865	51.1723	13.8294	2.39	5.8609	16	8	0.0103	116.394	14.9375
2.368	3.7111	17	8	2.0076	33.8901	13.9294	2.366	3.5723	17	8	0.9865	51.4429	13.9176	2.401	5.8946	16	8	0.0103	117.064	15.0062
2.38	3.7222	17	8	2.0076	34.1109	14	2.378	3.5866	17	8	0.9865	51.7273	13.9882	2.413	5.9284	16	8	0.0103	117.737	15.0812
2.392	3.7319	17	8	2.0076	34.3039	14.0706	2.39	3.6007	17	8	0.9865	52.0079	14.0588	2.426	5.9629	16	8	0.0103	118.423	15.1625
2.403	3.742	17	8	2.0076	34.5048	14.1353	2.401	3.6153	17	8	0.9865	52.2983	14.1235	2.437	5.9972	16	8	0.0103	119.106	15.2312
2.416	3.7528	17	8	2.0076	34.7197	14.2118	2.413	3.6287	17	8	0.9865	52.5649	14.1941	2.449	6.0296	16	8	0.0103	119.75	15.3062
2.429	3.763	17	8	2.0076	34.9226	14.2882	2.426	3.643	17	8	0.9865	52.8494	14.2706	2.46	6.0628	16	8	0.0103	120.411	15.375
2.443	3.7735	17	8	2.0076	35.1315	14.3706	2.439	3.6575	17	8	0.9865	53.1379	14.3471	2.47	6.0956	16	8	0.0103	121.063	15.4375
2.457	3.7847	17	8	2.0076	35.3543	14.4529	2.453	3.6709	17	8	0.9865	53.4044	14.4294	2.48	6.1292	16	8	0.0103	121.732	15.5
2.471	3.7948	17	8	2.0076	35.5552	14.5353	2.467	3.6864	17	8	0.9865	53.7128	14.5118	2.491	6.1636	16	8	0.0103	122.416	15.5688
2.483	3.8062	17	8	2.0076	35.782	14.6059	2.481	3.7002	17	8	0.9865	53.9873	14.5941	2.506	6.197	16	8	0.0103	123.08	15.6625
2.496	3.817	17	8	2.0076	35.9969	14.6824	2.494	3.7147	17	8	0.9865	54.2758	14.6706	2.519	6.2314	16	8	0.0103	123.765	15.7438
2.508	3.8283	17	8	2.0076	36.2217	14.7529	2.506	3.7285	17	8	0.9865	54.5504	14.7412	2.531	6.2644	16	8	0.0103	124.421	15.8188
2.521	3.838	17	8	2.0076	36.4147	14.8294	2.518	3.7426	17	8	0.9865	54.8309	14.8118	2.544	6.2976	16	8	0.0103	125.082	15.9
2.535	3.849	17	8	2.0076	36.6335	14.9118	2.531	3.7569	17	8	0.9865	55.1154	14.8882	2.556	6.3308	16	8	0.0103	125.742	15.975
2.55	3.8604	17	8	2.0076	36.8603	15	2.544	3.771	17	8	0.9865	55.3959	14.9647	2.57	6.365	16	8	0.0103	126.423	16.0625
2.564	3.8711	17	8	2.0076	37.0732	15.0824	2.559	3.7857	17	8	0.9865	55.6883	15.0529	2.584	6.3999	16	8	0.0103	127.117	16.15
2.578	3.882	17	8	2.0076	37.29	15.1647	2.574	3.8009	17	8	0.9865	55.9907	15.1412	2.596	6.4332	16	8	0.0103	127.78	16.225
2.591	3.8926	17	8	2.0076	37.5009	15.2412	2.588	3.8142	17	8	0.9865	56.2553	15.2235	2.609	6.4693	16	8	0.0103	128.498	16.3062
2.603	3.904	17	8	2.0076	37.7277	15.3118	2.6	3.8289	17	8	0.9865	56.5478	15.2941	2.621	6.5033	16	8	0.0103	129.174	16.3813
2.615	3.916	17	8	2.0076	37.9664	15.3824	2.612	3.8428	17	8	0.9865	56.8243	15.3647	2.634	6.5395	16	8	0.0103	129.894	16.4625
2.628	3.9265	17	8	2.0076	38.1753	15.4588	2.625	3.8583	17	8	0.9865	57.1326	15.4412	2.647	6.5765	16	8	0.0103	130.63	16.5437
2.641	3.9383	17	8	2.0076	38.4101	15.5353	2.637	3.8726	17	8	0.9865	57.4171	15.5118	2.661	6.6147	16	8	0.0103	131.39	16.6313
2.653	3.9502	17	8	2.0076	38.6468	15.6059	2.651	3.8879	17	8	0.9865	57.7215	15.5941	2.676	6.6532	16	8	0.0103	132.156	16.725
2.667	3.9621	17	8	2.0076	38.8835	15.6882	2.663	3.9023	17	8	0.9865	58.008	15.6647	2.69	6.692	16	8	0.0103	132.928	16.8125
2.681	3.9749	17	8	2.0076	39.1382	15.7706	2.677	3.919	17	8	0.9865	58.3402	15.7471	2.704	6.7314	16	8	0.0103	133.712	16.9
2.696	3.9859	17	8	2.0076	39.357	15.8588	2.689	3.9342	17	8	0.9865	58.6426	15.8176	2.718	6.7705	16	8	0.0103	134.49	16.9875
2.711	3.9993	17	8	2.0076	39.6236	15.9471	2.704	3.9502	17	8	0.9865	58.9609	15.9059	2.732	6.8082	16	8	0.0103	135.24	17.075
2.726	4.0114	17	8	2.0076	39.8643	16.0353	2.72	3.9661	17	8	0.9865	59.2773	16	2.745	6.8484	16	8	0.0103	136.04	17.1562
2.739	4.0237	17	8	2.0076	40.109	16.1118	2.734	3.9826	17	8	0.9865	59.6055	16.0824	2.758	6.8877	16	8	0.0103	136.822	17.2375
2.75	4.0362	17	8	2.0076	40.3577	16.1765	2.746	3.9985	17	8	0.9865	59.9218	16.1529	2.771	6.9255	16	8	0.0103	137.574	17.3187
2.763	4.0482	17	8	2.0076	40.5964	16.2529	2.758	4.0134	17	8	0.9865	60.2183	16.2235	2.784	6.9648	16	8	0.0103	138.355	17.4
2.776	4.0598	17	8	2.0076	40.8272	16.3294	2.77	4.029	17	8	0.9865	60.5286	16.2941	2.795	7.002	16	8	0.0103	139.095	17.4688
2.788	4.0716	17	8	2.0076	41.062	16.4	2.783	4.0434	17	8	0.9865	60.8151	16.3706	2.806	7.0396	16	8	0.0103	139.843	17.5375
2.799	4.083	17	8	2.0076	41.2888	16.4647	2.795	4.0582	17	8	0.9865	61.1095	16.4412	2.818	7.0769	16	8	0.0103	140.586	17.6125
2.81	4.0946	17	8	2.0076	41.5195	16.5294	2.806	4.0733	17	8	0.9865	61.4099	16.5059	2.832	7.1156	16	8	0.0103	141.355	17.7
2.824	4.1062	17	8	2.0076	41.7503	16.6118	2.818	4.0884	17	8	0.9865	61.7103	16.5765	2.845	7.1536	16	8	0.0103	142.111	17.7812
2.835	4.1173	17	8	2.0076	41.9711	16.6765	2.83	4.1024	17	8	0.9865	61.9889	16.6471	2.859	7.1898	16	8	0.0103	142.832	17.8687
2.846	4.1287	17	8	2.0076	42.1979	16.7412	2.842	4.117	17	8	0.9865	62.2793	16.7176	2.87	7.2291	16	8	0.0103	143.613	17.9375
2.856	4.14	17	8	2.0076	42.4228	16.8	2.853	4.1313	17	8	0.9865	62.5638	16.7824	2.882	7.2656	16	8	0.0103	144.34	18.0125
2.869	4.1516	17	8	2.0076	42.6535	16.8765	2.864	4.1454	17	8	0.9865	62.8443	16.8471	2.894	7.3018	16	8	0.0103	145.06	18.0875
2.883	4.1623	17	8	2.0076	42.8664	16.9588	2.877	4.1608	17	8	0.9865	63.1507	16.9235	2.908	7.3381	16	8	0.0103	145.782	18.175
2.896	4.1737	17	8	2.0076	43.0932	17.0353	2.891	4.1746	17	8	0.9865	63.4252	17.0059	2.921	7.3738	16	8	0.0103	146.492	18.2562
2.909	4.1851	17	8	2.0076	43.32	17.1118	2.904	4.1893	17	8	0.9865	63.7177	17.0824	2.934	7.4112	16	8	0.0103	147.236	18.3375
2.92	4.1969	17	8	2.0076	43.5547	17.1765	2.917	4.2035	17	8	0.9865	64.0002	17.1588	2.948	7.4469	16	8	0.0103	147.946	18.425
2.933	4.2086	17	8	2.0076	43.7875	17.2529	2.928	4.218	17	8	0.9865	64.2886	17.2235	2.962	7.484	16	8	0.0103	148.685	18.5125
2.948	4.2205	17	8	2.0076	44.0242	17.3412	2.942	4.2342	17	8	0.9865	64.6109	17.3059	2.975	7.5213	16	8	0.0103	149.427	18.5938
2.961	4.2324	17	8	2.0076	44.261	17.4176	2.957	4.2495	17	8	0.9865	64.9153	17.3941	2.987	7.5584	16	8	0.0103	150.165	18.6687
2.973	4.2445	17	8	2.0076	44.5017	17.4882	2.969	4.2658	17	8	0.9865	65.2396	17.4647	3.001	7.5988	16	8	0.0103	150.968	18.7562
2.987	4.2567	17	8	2.0076	44.7444	17.5706	2.983	4.2813	17	8	0.9865	65.548	17.5471	3.016	7.6383	16	8	0.0103	151.754	18.85
3	4.2692	17	8	2.0076	44.9931	17.6471	2.995	4.297	17	8	0.9865	65.8603	17.6176	3.03	7.6776	16	8	0.0103	152.536	18.9375
3.012	4.2819	17	8	2.0076	45.2458	17.7176	3.009	4.3134	17	8	0.9865	66.1866	17.7	3.045	7.7186	16	8	0.0103	153.352	19.0312
3.026	4.2943	17	8	2.0076	45.4925	17.8	3.022	4.3296	17	8	0.9865	66.5089	17.7765	3.059	7.7592	16	8	0.0103	154.159	19.1188
3.04	4.3066	17	8	2.0076	45.7372	17.8824	3.035	4.3457	17	8	0.9865	66.8292	17.8529	3.073	7.7995	16	8	0.0103	154.961	19.2063
3.053	4.3203	17	8	2.0076	46.0097	17.9588	3.05	4.3628	17	8	0.9865	67.1694	17.9412	3.087	7.8407	16	8	0.0103	155.781	19.2938
3.067	4.3327	17	8	2.0076	46.2564	18.0412	3.062	4.3781	17	8	0.9865	67.4737	18.0118	3.101	7.8806	16	8	0.0103	156.575	19.3813
3.08	4.3444	17	8	2.0076	46.4892	18.1176	3.075	4.3951	17	8	0.9865	67.8119	18.0882	3.115	7.9211	16	8	0.0103	157.38	19.4688
3.094	4.3569	17	8	2.0076	46.7378	18.2	3.089	4.4119	17	8	0.9865	68.1462	18.1706	3.126	7.9619	16	8	0.0103	158.192	19.5375
3.107	4.3693	17	8	2.0076	46.9845	18.2765	3.102	4.428	17	8	0.9865	68.4665	18.2471	3.139	8.0028	16	8	0.0103	159.006	19.6187
3.12	4.3823	17	8	2.0076	47.2432	18.3529	3.115	4.4448	17	8	0.9865	68.8007	18.3235	3.151	8.0438	16	8	0.0103	159.821	19.6937
3.132	4.3944	17	8	2.0076	47.4839	18.4235	3.128	4.4624	17	8	0.9865	69.1508	18.4	3.164	8.085	16	8	0.0103	160.641	19.775
3.145	4.4068	17	8	2.0076	47.7306	18.5	3.141	4.4793	17	8	0.9865	69.487	18.4765	3.176	8.127	16	8	0.0103	161.477	19.85
3.158	4.4202	17	8	2.0076	47.9972	18.5765	3.154	4.4976	17	8	0.9865	69.8511	18.5529	3.191	8.1668	16	8	0.0103	162.268	19.9437
3.169	4.4334	17	8	2.0076	48.2598	18.6412	3.166	4.5142	17	8	0.9865	70.1814	18.6235	3.204	8.2085	16	8	0.0103	163.098	20.025
3.181	4.446	17	8	2.0076	48.5104	18.7118	3.178	4.5318	17	8	0.9865	70.5315	18.6941	3.216	8.25	16	8	0.0103	163.924	20.1
3.194	4.4594	17	8	2.0076	48.777	18.7882	3.189	4.5484	17	8	0.9865	70.8617	18.7588	3.229	8.2923	16	8	0.0103	164.765	20.1813
3.208	4.4722	17	8	2.0076	49.0317	18.8706	3.202	4.5669	17	8	0.9865	71.2298	18.8353	3.243	8.3331	16	8	0.0103	165.577	20.2688
3.222	4.4846	17	8	2.0076	49.2783	18.9529	3.218	4.5844	17	8	0.9865	71.5779	18.9294	3.255	8.3731	16	8	0.0103	166.373	20.3438
3.235	4.4972	17	8	2.0076	49.529	19.0294	3.23	4.6002	17	8	0.9865	71.8923	19	3.267	8.415	16	8	0.0103	167.206	20.4187
3.247	4.5108	17	8	2.0076	49.7996	19.1	3.244	4.6181	17	8	0.9865	72.2484	19.0824	3.281	8.4561	16	8	0.0103	168.024	20.5063
3.258	4.5228	17	8	2.0076	50.0383	19.1647	3.256	4.635	17	8	0.9865	72.5846	19.1529	3.293	8.497	16	8	0.0103	168.838	20.5813
3.269	4.5356	17	8	2.0076	50.293	19.2294	3.267	4.6518	17	8	0.9865	72.9188	19.2176	3.305	8.5369	16	8	0.0103	169.631	20.6562
3.281	4.5488	17	8	2.0076	50.5556	19.3	3.279	4.6687	17	8	0.9865	73.255	19.2882	3.318	8.5771	16	8	0.0103	170.431	20.7375
3.294	4.5618	17	8	2.0076	50.8142	19.3765	3.291	4.6861	17	8	0.9865	73.6012	19.3588	3.331	8.6171	16	8	0.0103	171.227	20.8188
3.306	4.575	17	8	2.0076	51.0768	19.4471	3.303	4.7027	17	8	0.9865	73.9314	19.4294	3.345	8.6574	16	8	0.0103	172.029	20.9062
3.319	4.5876	17	8	2.0076	51.3275	19.5235	3.315	4.7202	17	8	0.9865	74.2796	19.5	3.356	8.6991	16	8	0.0103	172.858	20.975
3.329	4.6003	17	8	2.0076	51.5801	19.5824	3.327	4.7362	17	8	0.9865	74.5979	19.5706	3.368	8.7404	16	8	0.0103	173.68	21.05
3.341	4.614	17	8	2.0076	51.8527	19.6529	3.338	4.7536	17	8	0.9865	74.9441	19.6353	3.381	8.7811	16	8	0.0103	174.49	21.1312
3.356	4.6269	17	8	2.0076	52.1093	19.7412	3.351	4.7713	17	8	0.9865	75.2962	19.7118	3.395	8.8241	16	8	0.0103	175.345	21.2188
3.369	4.6414	17	8	2.0076	52.3978	19.8176	3.365	4.789	17	8	0.9865	75.6483	19.7941	3.409	8.8656	16	8	0.0103	176.171	21.3062
3.382	4.6544	17	8	2.0076	52.6564	19.8941	3.379	4.8057	17	8	0.9865	75.9806	19.8765	3.42	8.9102	16	8	0.0103	177.058	21.375
3.394	4.6678	17	8	2.0076	52.923	19.9647	3.391	4.825	17	8	0.9865	76.3645	19.9471	3.432	8.9527	16	8	0.0103	177.903	21.45
3.405	4.6821	17	8	2.0076	53.2075	20.0294	3.403	4.8432	17	8	0.9865	76.7266	20.0176	3.443	8.9959	16	8	0.0103	178.763	21.5188
3.418	4.6948	17	8	2.0076	53.4601	20.1059	3.415	4.8598	17	8	0.9865	77.0569	20.0882	3.455	9.0384	16	8	0.0103	179.608	21.5938
3.43	4.7091	17	8	2.0076	53.7446	20.1765	3.427	4.8783	17	8	0.9865	77.4249	20.1588	3.466	9.0794	16	8	0.0103	180.424	21.6625
3.441	4.7227	17	8	2.0076	54.0152	20.2412	3.438	4.8949	17	8	0.9865	77.7551	20.2235	3.479	9.1208	16	8	0.0103	181.248	21.7438
3.452	4.7365	17	8	2.0076	54.2897	20.3059	3.45	4.9128	17	8	0.9865	78.1113	20.2941	3.489	9.161	16	8	0.0103	182.047	21.8062
3.463	4.7498	17	8	2.0076	54.5543	20.3706	3.461	4.9301	17	8	0.9865	78.4554	20.3588	3.501	9.2006	16	8	0.0103	182.835	21.8812
3.474	4.7634	17	8	2.0076	54.8249	20.4353	3.472	4.9479	17	8	0.9865	78.8095	20.4235	3.513	9.2436	16	8	0.0103	183.691	21.9563
3.485	4.7774	17	8	2.0076	55.1034	20.5	3.482	4.9655	17	8	0.9865	79.1597	20.4824	3.524	9.2865	16	8	0.0103	184.544	22.025
3.5	4.7921	17	8	2.0076	55.3959	20.5882	3.494	4.9849	17	8	0.9865	79.5456	20.5529	3.535	9.3287	16	8	0.0103	185.384	22.0938
3.514	4.805	17	8	2.0076	55.6525	20.6706	3.508	5.0034	17	8	0.9865	79.9137	20.6353	3.547	9.372	16	8	0.0103	186.245	22.1687
3.527	4.8187	17	8	2.0076	55.9251	20.7471	3.521	5.0214	17	8	0.9865	80.2718	20.7118	3.56	9.413	16	8	0.0103	187.061	22.25
3.541	4.8319	17	8	2.0076	56.1877	20.8294	3.534	5.0382	17	8	0.9865	80.606	20.7882	3.572	9.4558	16	8	0.0103	187.912	22.325
3.553	4.8466	17	8	2.0076	56.4801	20.9	3.548	5.0562	17	8	0.9865	80.9641	20.8706	3.583	9.4967	16	8	0.0103	188.726	22.3938
3.568	4.8601	17	8	2.0076	56.7487	20.9882	3.56	5.0733	17	8	0.9865	81.3043	20.9412	3.594	9.5388	16	8	0.0103	189.563	22.4625
3.581	4.8742	17	8	2.0076	57.0292	21.0647	3.574	5.0919	17	8	0.9865	81.6743	21.0235	3.606	9.5816	16	8	0.0103	190.415	22.5375
3.594	4.8881	17	8	2.0076	57.3057	21.1412	3.588	5.1096	17	8	0.9865	82.0265	21.1059	3.618	9.6229	16	8	0.0103	191.237	22.6125
3.607	4.9035	17	8	2.0076	57.6121	21.2176	3.601	5.1294	17	8	0.9865	82.4204	21.1824	3.629	9.6674	16	8	0.0103	192.122	22.6812
3.62	4.9166	17	8	2.0076	57.8727	21.2941	3.614	5.148	17	8	0.9865	82.7904	21.2588	3.643	9.7135	16	8	0.0103	193.039	22.7687
3.631	4.9308	17	8	2.0076	58.1552	21.3588	3.626	5.1663	17	8	0.9865	83.1545	21.3294	3.658	9.7599	16	8	0.0103	193.962	22.8625
3.644	4.9451	17	8	2.0076	58.4397	21.4353	3.638	5.1857	17	8	0.9865	83.5404	21.4	3.672	9.8096	16	8	0.0103	194.951	22.95
3.658	4.9605	17	8	2.0076	58.7461	21.5176	3.651	5.206	17	8	0.9865	83.9443	21.4765	3.685	9.8581	16	8	0.0103	195.916	23.0312
3.672	4.9759	17	8	2.0076	59.0525	21.6	3.664	5.2253	17	8	0.9865	84.3282	21.5529	3.699	9.9061	16	8	0.0103	196.871	23.1187
3.686	4.9912	17	8	2.0076	59.3568	21.6824	3.68	5.2462	17	8	0.9865	84.744	21.6471	3.713	9.9566	16	8	0.0103	197.875	23.2063
3.7	5.0066	17	8	2.0076	59.6632	21.7647	3.694	5.2667	17	8	0.9865	85.1519	21.7294	3.727	10.0042	16	8	0.0103	198.822	23.2937
3.714	5.023	17	8	2.0076	59.9895	21.8471	3.709	5.2874	17	8	0.9865	85.5637	21.8176	3.742	10.0562	16	8	0.0103	199.857	23.3875
3.729	5.0388	17	8	2.0076	60.3038	21.9353	3.722	5.3075	17	8	0.9865	85.9636	21.8941	3.755	10.1051	16	8	0.0103	200.83	23.4688
3.743	5.0551	17	8	2.0076	60.6281	22.0176	3.735	5.3279	17	8	0.9865	86.3694	21.9706	3.767	10.156	16	8	0.0103	201.842	23.5437
3.756	5.0705	17	8	2.0076	60.9345	22.0941	3.749	5.348	17	8	0.9865	86.7693	22.0529	3.78	10.2067	16	8	0.0103	202.851	23.625
3.77	5.0869	17	8	2.0076	61.2607	22.1765	3.762	5.369	17	8	0.9865	87.1871	22.1294	3.793	10.255	16	8	0.0103	203.812	23.7063
3.783	5.1024	17	8	2.0076	61.5691	22.2529	3.776	5.3901	17	8	0.9865	87.6068	22.2118	3.805	10.3057	16	8	0.0103	204.82	23.7812
3.795	5.1176	17	8	2.0076	61.8715	22.3235	3.788	5.4099	17	8	0.9865	88.0007	22.2824	3.817	10.3549	16	8	0.0103	205.799	23.8563
3.806	5.1328	17	8	2.0076	62.1739	22.3882	3.799	5.4314	17	8	0.9865	88.4285	22.3471	3.829	10.4035	16	8	0.0103	206.766	23.9313
3.819	5.1483	17	8	2.0076	62.4822	22.4647	3.81	5.4509	17	8	0.9865	88.8164	22.4118	3.842	10.4517	16	8	0.0103	207.725	24.0125
3.832	5.163	17	8	2.0076	62.7747	22.5412	3.824	5.4696	17	8	0.9865	89.1884	22.4941	3.855	10.5011	16	8	0.0103	208.708	24.0938
3.845	5.1782	17	8	2.0076	63.0771	22.6176	3.837	5.4903	17	8	0.9865	89.6003	22.5706	3.866	10.5484	16	8	0.0103	209.649	24.1625
3.858	5.1934	17	8	2.0076	63.3795	22.6941	3.85	5.5091	17	8	0.9865	89.9743	22.6471	3.879	10.5969	16	8	0.0103	210.614	24.2437
3.869	5.2082	17	8	2.0076	63.6739	22.7588	3.863	5.529	17	8	0.9865	90.3702	22.7235	3.89	10.6453	16	8	0.0103	211.577	24.3125
3.88	5.2232	17	8	2.0076	63.9723	22.8235	3.874	5.5484	17	8	0.9865	90.7561	22.7882	3.901	10.694	16	8	0.0103	212.545	24.3812
3.892	5.2371	17	8	2.0076	64.2489	22.8941	3.886	5.5669	17	8	0.9865	91.1242	22.8588	3.912	10.7418	16	8	0.0103	213.496	24.45
3.905	5.2512	17	8	2.0076	64.5294	22.9706	3.899	5.5871	17	8	0.9865	91.526	22.9353	3.924	10.791	16	8	0.0103	214.475	24.525
3.918	5.2662	17	8	2.0076	64.8278	23.0471	3.912	5.6048	17	8	0.9865	91.8782	23.0118	3.938	10.8393	16	8	0.0103	215.436	24.6125
3.931	5.2807	17	8	2.0076	65.1163	23.1235	3.925	5.624	17	8	0.9865	92.2601	23.0882	3.95	10.888	16	8	0.0103	216.405	24.6875
3.944	5.295	17	8	2.0076	65.4007	23.2	3.937	5.644	17	8	0.9865	92.658	23.1588	3.963	10.9362	16	8	0.0103	217.364	24.7688
3.958	5.3099	17	8	2.0076	65.6972	23.2824	3.951	5.663	17	8	0.9865	93.036	23.2412	3.975	10.9831	16	8	0.0103	218.297	24.8438
3.971	5.3255	17	8	2.0076	66.0075	23.3588	3.965	5.6832	17	8	0.9865	93.4379	23.3235	3.988	11.0315	16	8	0.0103	219.26	24.925
3.984	5.3406	17	8	2.0076	66.3079	23.4353	3.978	5.7034	17	8	0.9865	93.8397	23.4	4	11.0798	16	8	0.0103	220.221	25
3.997	5.3565	17	8	2.0076	66.6242	23.5118	3.99	5.7232	17	8	0.9865	94.2337	23.4706	4.013	11.1283	16	8	0.0103	221.186	25.0813
4.012	5.3721	17	8	2.0076	66.9346	23.6	4.005	5.7453	17	8	0.9865	94.6733	23.5588	4.027	11.1794	16	8	0.0103	222.202	25.1687
4.025	5.3889	17	8	2.0076	67.2688	23.6765	4.02	5.7658	17	8	0.9865	95.0812	23.6471	4.04	11.2279	16	8	0.0103	223.167	25.25
4.04	5.4048	17	8	2.0076	67.5851	23.7647	4.034	5.7863	17	8	0.9865	95.489	23.7294	4.053	11.2795	16	8	0.0103	224.194	25.3313
4.054	5.4211	17	8	2.0076	67.9094	23.8471	4.048	5.8084	17	8	0.9865	95.9287	23.8118	4.068	11.3298	16	8	0.0103	225.194	25.425
4.068	5.4383	17	8	2.0076	68.2516	23.9294	4.062	5.8288	17	8	0.9865	96.3345	23.8941	4.083	11.3823	16	8	0.0103	226.239	25.5188
4.082	5.4533	17	8	2.0076	68.55	24.0118	4.076	5.8507	17	8	0.9865	96.7702	23.9765	4.095	11.4367	16	8	0.0103	227.321	25.5938
4.096	5.4702	17	8	2.0076	68.8862	24.0941	4.09	5.8716	17	8	0.9865	97.186	24.0588	4.108	11.4928	16	8	0.0103	228.437	25.675
4.109	5.4854	17	8	2.0076	69.1886	24.1706	4.104	5.8926	17	8	0.9865	97.6038	24.1412	4.122	11.5501	16	8	0.0103	229.577	25.7625
4.121	5.5015	17	8	2.0076	69.5089	24.2412	4.117	5.9137	17	8	0.9865	98.0235	24.2176	4.135	11.607	16	8	0.0103	230.709	25.8438
4.133	5.5185	17	8	2.0076	69.8471	24.3118	4.129	5.9342	17	8	0.9865	98.4314	24.2882	4.146	11.6632	16	8	0.0103	231.827	25.9125
4.146	5.5347	17	8	2.0076	70.1694	24.3882	4.143	5.9553	17	8	0.9865	98.8511	24.3706	4.158	11.7178	16	8	0.0103	232.913	25.9875
4.159	5.5513	17	8	2.0076	70.4997	24.4647	4.155	5.9766	17	8	0.9865	99.2749	24.4412	4.169	11.7728	16	8	0.0103	234.008	26.0562
4.171	5.5674	17	8	2.0076	70.82	24.5353	4.167	5.997	17	8	0.9865	99.6807	24.5118	4.179	11.8269	16	8	0.0103	235.084	26.1188
4.186	5.5844	17	8	2.0076	71.1582	24.6235	4.182	6.0189	17	8	0.9865	100.116	24.6	4.191	11.8809	16	8	0.0103	236.158	26.1937
4.199	5.6008	17	8	2.0076	71.4844	24.7	4.196	6.0398	17	8	0.9865	100.532	24.6824	4.203	11.9343	16	8	0.0103	237.22	26.2688
4.212	5.6183	17	8	2.0076	71.8326	24.7765	4.208	6.0612	17	8	0.9865	100.958	24.7529	4.214	11.9915	16	8	0.0103	238.358	26.3375
4.225	5.6355	17	8	2.0076	72.1748	24.8529	4.221	6.0835	17	8	0.9865	101.402	24.8294	4.225	12.0452	16	8	0.0103	239.427	26.4062
4.239	5.6516	17	8	2.0076	72.4951	24.9353	4.233	6.1043	17	8	0.9865	101.815	24.9	4.238	12.1001	16	8	0.0103	240.519	26.4875
4.25	5.6684	17	8	2.0076	72.8293	25	4.247	6.1268	17	8	0.9865	102.263	24.9824	4.25	12.1535	16	8	0.0103	241.581	26.5625
4.263	5.6844	17	8	2.0076	73.1476	25.0765	4.259	6.148	17	8	0.9865	102.685	25.0529	4.262	12.2075	16	8	0.0103	242.656	26.6375
4.276	5.701	17	8	2.0076	73.4779	25.1529	4.271	6.1688	17	8	0.9865	103.099	25.1235	4.273	12.2641	16	8	0.0103	243.782	26.7062
4.288	5.7179	17	8	2.0076	73.8141	25.2235	4.285	6.1902	17	8	0.9865	103.524	25.2059	4.285	12.3172	16	8	0.0103	244.838	26.7812
4.3	5.7339	17	8	2.0076	74.1324	25.2941	4.297	6.2113	17	8	0.9865	103.944	25.2765	4.298	12.3721	16	8	0.0103	245.93	26.8625
4.312	5.7507	17	8	2.0076	74.4666	25.3647	4.309	6.2322	17	8	0.9865	104.36	25.3471	4.309	12.425	16	8	0.0103	246.983	26.9313
4.326	5.7663	17	8	2.0076	74.777	25.4471	4.321	6.2519	17	8	0.9865	104.752	25.4176	4.322	12.4799	16	8	0.0103	248.075	27.0125
4.339	5.7837	17	8	2.0076	75.1231	25.5235	4.334	6.2733	17	8	0.9865	105.178	25.4941	4.334	12.5332	16	8	0.0103	249.135	27.0875
4.351	5.8003	17	8	2.0076	75.4534	25.5941	4.347	6.2935	17	8	0.9865	105.579	25.5706	4.347	12.5886	16	8	0.0103	250.237	27.1688
4.361	5.8165	17	8	2.0076	75.7757	25.6529	4.358	6.3145	17	8	0.9865	105.997	25.6353	4.359	12.6442	16	8	0.0103	251.343	27.2437
4.374	5.8333	17	8	2.0076	76.1099	25.7294	4.37	6.3352	17	8	0.9865	106.409	25.7059	4.371	12.7005	16	8	0.0103	252.464	27.3188
4.389	5.8513	17	8	2.0076	76.468	25.8176	4.383	6.3572	17	8	0.9865	106.847	25.7824	4.383	12.7569	16	8	0.0103	253.586	27.3938
4.402	5.8675	17	8	2.0076	76.7903	25.8941	4.398	6.379	17	8	0.9865	107.28	25.8706	4.396	12.8159	16	8	0.0103	254.759	27.475
4.414	5.8852	17	8	2.0076	77.1424	25.9647	4.411	6.4013	17	8	0.9865	107.724	25.9471	4.407	12.8732	16	8	0.0103	255.899	27.5437
4.426	5.9031	17	8	2.0076	77.4985	26.0353	4.422	6.4234	17	8	0.9865	108.164	26.0118	4.419	12.9323	16	8	0.0103	257.075	27.6187
4.437	5.9208	17	8	2.0076	77.8506	26.1	4.434	6.4463	17	8	0.9865	108.619	26.0824	4.433	12.9893	16	8	0.0103	258.209	27.7062
4.449	5.9372	17	8	2.0076	78.1769	26.1706	4.446	6.4677	17	8	0.9865	109.045	26.1529	4.445	13.0477	16	8	0.0103	259.371	27.7812
4.46	5.9555	17	8	2.0076	78.541	26.2353	4.457	6.491	17	8	0.9865	109.509	26.2176	4.456	13.1066	16	8	0.0103	260.543	27.85
4.473	5.9722	17	8	2.0076	78.8732	26.3118	4.469	6.5113	17	8	0.9865	109.912	26.2882	4.467	13.1627	16	8	0.0103	261.659	27.9187
4.485	5.9909	17	8	2.0076	79.2452	26.3824	4.481	6.5324	17	8	0.9865	110.332	26.3588	4.479	13.2205	16	8	0.0103	262.809	27.9938
4.497	6.0086	17	8	2.0076	79.5974	26.4529	4.493	6.5544	17	8	0.9865	110.77	26.4294	4.49	13.2768	16	8	0.0103	263.929	28.0625
4.511	6.0264	17	8	2.0076	79.9515	26.5353	4.505	6.5768	17	8	0.9865	111.215	26.5	4.501	13.3346	16	8	0.0103	265.079	28.1313
4.523	6.0434	17	8	2.0076	80.2897	26.6059	4.517	6.5987	17	8	0.9865	111.651	26.5706	4.513	13.3935	16	8	0.0103	266.25	28.2063
4.534	6.0607	17	8	2.0076	80.6339	26.6706	4.529	6.6212	17	8	0.9865	112.099	26.6412	4.525	13.4491	16	8	0.0103	267.356	28.2813
4.546	6.0783	17	8	2.0076	80.984	26.7412	4.54	6.6422	17	8	0.9865	112.517	26.7059	4.534	13.5079	16	8	0.0103	268.526	28.3375
4.56	6.0954	17	8	2.0076	81.3242	26.8235	4.553	6.6648	17	8	0.9865	112.966	26.7824	4.545	13.565	16	8	0.0103	269.662	28.4062
4.572	6.113	17	8	2.0076	81.6743	26.8941	4.565	6.6857	17	8	0.9865	113.382	26.8529	4.557	13.6242	16	8	0.0103	270.84	28.4813
4.583	6.131	17	8	2.0076	82.0324	26.9588	4.578	6.7074	17	8	0.9865	113.814	26.9294	4.568	13.6859	16	8	0.0103	272.067	28.55
4.595	6.1471	17	8	2.0076	82.3527	27.0294	4.589	6.7295	17	8	0.9865	114.253	26.9941	4.578	13.7436	16	8	0.0103	273.215	28.6125
4.607	6.1658	17	8	2.0076	82.7248	27.1	4.6	6.7508	17	8	0.9865	114.677	27.0588	4.591	13.8024	16	8	0.0103	274.385	28.6938
4.618	6.1826	17	8	2.0076	83.059	27.1647	4.612	6.7725	17	8	0.9865	115.109	27.1294	4.603	13.8632	16	8	0.0103	275.595	28.7687
4.63	6.2005	17	8	2.0076	83.4151	27.2353	4.623	6.7948	17	8	0.9865	115.552	27.1941	4.615	13.9247	16	8	0.0103	276.818	28.8438
4.644	6.2182	17	8	2.0076	83.7672	27.3176	4.635	6.8187	17	8	0.9865	116.028	27.2647	4.628	13.988	16	8	0.0103	278.078	28.925
4.658	6.2374	17	8	2.0076	84.1492	27.4	4.649	6.843	17	8	0.9865	116.511	27.3471	4.642	14.049	16	8	0.0103	279.291	29.0125
4.671	6.256	17	8	2.0076	84.5192	27.4765	4.664	6.8669	17	8	0.9865	116.987	27.4353	4.655	14.1101	16	8	0.0103	280.507	29.0938
4.684	6.2756	17	8	2.0076	84.9092	27.5529	4.678	6.8916	17	8	0.9865	117.478	27.5176	4.668	14.1724	16	8	0.0103	281.746	29.175
4.698	6.2951	17	8	2.0076	85.2971	27.6353	4.691	6.9163	17	8	0.9865	117.97	27.5941	4.68	14.2357	16	8	0.0103	283.005	29.25
4.712	6.3146	17	8	2.0076	85.685	27.7176	4.705	6.9414	17	8	0.9865	118.469	27.6765	4.692	14.3024	16	8	0.0103	284.332	29.325
4.726	6.3342	17	8	2.0076	86.075	27.8	4.719	6.9668	17	8	0.9865	118.974	27.7588	4.706	14.3691	16	8	0.0103	285.659	29.4125
4.74	6.3539	17	8	2.0076	86.4669	27.8824	4.733	6.9924	17	8	0.9865	119.484	27.8412	4.719	14.4389	16	8	0.0103	287.048	29.4938
4.754	6.3734	17	8	2.0076	86.8548	27.9647	4.747	7.0191	17	8	0.9865	120.015	27.9235	4.732	14.5073	16	8	0.0103	288.409	29.575
4.766	6.3922	17	8	2.0076	87.2288	28.0353	4.76	7.0426	17	8	0.9865	120.482	28	4.745	14.5756	16	8	0.0103	289.767	29.6562
4.779	6.4126	17	8	2.0076	87.6347	28.1118	4.773	7.0691	17	8	0.9865	121.009	28.0765	4.757	14.6456	16	8	0.0103	291.16	29.7312
4.792	6.4323	17	8	2.0076	88.0266	28.1882	4.786	7.0946	17	8	0.9865	121.517	28.1529	4.771	14.7128	16	8	0.0103	292.497	29.8187
4.804	6.452	17	8	2.0076	88.4185	28.2588	4.799	7.1186	17	8	0.9865	121.994	28.2294	4.784	14.7827	16	8	0.0103	293.888	29.9
4.816	6.4715	17	8	2.0076	88.8065	28.3294	4.811	7.1442	17	8	0.9865	122.504	28.3	4.796	14.8508	16	8	0.0103	295.242	29.975
4.83	6.4918	17	8	2.0076	89.2103	28.4118	4.823	7.1686	17	8	0.9865	122.989	28.3706	4.807	14.9186	16	8	0.0103	296.591	30.0438
4.842	6.5109	17	8	2.0076	89.5903	28.4824	4.836	7.1931	17	8	0.9865	123.476	28.4471	4.818	14.9865	16	8	0.0103	297.942	30.1125
4.855	6.5298	17	8	2.0076	89.9663	28.5588	4.85	7.2181	17	8	0.9865	123.974	28.5294	4.83	15.0539	16	8	0.0103	299.283	30.1875
4.868	6.5482	17	8	2.0076	90.3324	28.6353	4.863	7.2421	17	8	0.9865	124.451	28.6059	4.842	15.1208	16	8	0.0103	300.614	30.2625
4.88	6.5664	17	8	2.0076	90.6944	28.7059	4.874	7.2674	17	8	0.9865	124.955	28.6706	4.854	15.1879	16	8	0.0103	301.949	30.3375
4.89	6.5852	17	8	2.0076	91.0685	28.7647	4.886	7.292	17	8	0.9865	125.444	28.7412	4.867	15.2542	16	8	0.0103	303.268	30.4187
4.902	6.6024	17	8	2.0076	91.4106	28.8353	4.897	7.3162	17	8	0.9865	125.925	28.8059	4.879	15.3198	16	8	0.0103	304.573	30.4937
4.913	6.6205	17	8	2.0076	91.7707	28.9	4.909	7.3391	17	8	0.9865	126.381	28.8765	4.891	15.3867	16	8	0.0103	305.904	30.5688
4.924	6.6382	17	8	2.0076	92.1229	28.9647	4.919	7.3626	17	8	0.9865	126.848	28.9353	4.903	15.4511	16	8	0.0103	307.185	30.6437
4.938	6.6561	17	8	2.0076	92.479	29.0471	4.932	7.3866	17	8	0.9865	127.326	29.0118	4.914	15.5181	16	8	0.0103	308.518	30.7125
4.95	6.6735	17	8	2.0076	92.8251	29.1176	4.945	7.4089	17	8	0.9865	127.77	29.0882	4.927	15.5838	16	8	0.0103	309.825	30.7937
4.962	6.6906	17	8	2.0076	93.1653	29.1882	4.957	7.4323	17	8	0.9865	128.235	29.1588	4.939	15.6521	16	8	0.0103	311.184	30.8687
4.974	6.7089	17	8	2.0076	93.5294	29.2588	4.969	7.4564	17	8	0.9865	128.715	29.2294	4.951	15.7184	16	8	0.0103	312.503	30.9437
4.986	6.7272	17	8	2.0076	93.8935	29.3294	4.981	7.4809	17	8	0.9865	129.202	29.3	4.963	15.7866	16	8	0.0103	313.86	31.0188
4.999	6.745	17	8	2.0076	94.2476	29.4059	4.993	7.5047	17	8	0.9865	129.675	29.3706	4.977	15.8518	16	8	0.0103	315.157	31.1063
5.011	6.7639	17	8	2.0076	94.6236	29.4765	5.006	7.5306	17	8	0.9865	130.191	29.4471	4.993	15.9173	16	8	0.0103	316.46	31.2063
5.025	6.7835	17	8	2.0076	95.0135	29.5588	5.019	7.556	17	8	0.9865	130.696	29.5235	5.005	15.982	16	8	0.0103	317.747	31.2812
5.038	6.802	17	8	2.0076	95.3816	29.6353	5.034	7.5813	17	8	0.9865	131.199	29.6118	5.019	16.0428	16	8	0.0103	318.956	31.3688
5.053	6.8211	17	8	2.0076	95.7615	29.7235	5.047	7.6074	17	8	0.9865	131.719	29.6882	5.032	16.1101	16	8	0.0103	320.295	31.45
5.068	6.8406	17	8	2.0076	96.1495	29.8118	5.061	7.6346	17	8	0.9865	132.26	29.7706	5.046	16.1749	16	8	0.0103	321.584	31.5375
5.083	6.8599	17	8	2.0076	96.5334	29.9	5.076	7.6597	17	8	0.9865	132.759	29.8588	5.06	16.2432	16	8	0.0103	322.943	31.625
5.095	6.8792	17	8	2.0076	96.9174	29.9706	5.091	7.6858	17	8	0.9865	133.278	29.9471	5.073	16.3154	16	8	0.0103	324.38	31.7063
5.107	6.8986	17	8	2.0076	97.3034	30.0412	5.102	7.7131	17	8	0.9865	133.821	30.0118	5.086	16.3855	16	8	0.0103	325.774	31.7875
5.121	6.9178	17	8	2.0076	97.6853	30.1235	5.115	7.7389	17	8	0.9865	134.335	30.0882	5.1	16.4597	16	8	0.0103	327.25	31.875
5.133	6.9372	17	8	2.0076	98.0713	30.1941	5.128	7.7642	17	8	0.9865	134.838	30.1647	5.113	16.534	16	8	0.0103	328.729	31.9563
5.145	6.9553	17	8	2.0076	98.4314	30.2647	5.141	7.7899	17	8	0.9865	135.349	30.2412	5.125	16.6098	16	8	0.0103	330.237	32.0312
5.157	6.9748	17	8	2.0076	98.8193	30.3353	5.151	7.8154	17	8	0.9865	135.857	30.3	5.137	16.6841	16	8	0.0103	331.715	32.1062
5.168	6.9934	17	8	2.0076	99.1893	30.4	5.164	7.8407	17	8	0.9865	136.36	30.3765	5.147	16.7597	16	8	0.0103	333.219	32.1688
5.179	7.0126	17	8	2.0076	99.5713	30.4647	5.174	7.8662	17	8	0.9865	136.867	30.4353	5.159	16.8363	16	8	0.0103	334.743	32.2437
5.192	7.0318	17	8	2.0076	99.9533	30.5412	5.185	7.892	17	8	0.9865	137.381	30.5	5.17	16.9091	16	8	0.0103	336.191	32.3125
5.203	7.0502	17	8	2.0076	100.319	30.6059	5.198	7.9176	17	8	0.9865	137.89	30.5765	5.182	16.9812	16	8	0.0103	337.625	32.3875
5.213	7.0694	17	8	2.0076	100.701	30.6647	5.209	7.9436	17	8	0.9865	138.407	30.6412	5.194	17.0568	16	8	0.0103	339.129	32.4625
5.226	7.0904	17	8	2.0076	101.119	30.7412	5.22	7.9713	17	8	0.9865	138.958	30.7059	5.206	17.1292	16	8	0.0103	340.57	32.5375
5.238	7.109	17	8	2.0076	101.489	30.8118	5.232	7.9983	17	8	0.9865	139.495	30.7765	5.219	17.1973	16	8	0.0103	341.925	32.6187
5.25	7.1279	17	8	2.0076	101.865	30.8824	5.246	8.0257	17	8	0.9865	140.04	30.8588	5.232	17.2667	16	8	0.0103	343.305	32.7
5.262	7.1469	17	8	2.0076	102.243	30.9529	5.257	8.0519	17	8	0.9865	140.562	30.9235	5.246	17.3375	16	8	0.0103	344.714	32.7875
5.273	7.1655	17	8	2.0076	102.613	31.0176	5.269	8.079	17	8	0.9865	141.101	30.9941	5.258	17.4091	16	8	0.0103	346.138	32.8625
5.285	7.185	17	8	2.0076	103.001	31.0882	5.28	8.104	17	8	0.9865	141.598	31.0588	5.27	17.479	16	8	0.0103	347.529	32.9375
5.297	7.2038	17	8	2.0076	103.375	31.1588	5.292	8.1286	17	8	0.9865	142.088	31.1294	5.284	17.5506	16	8	0.0103	348.953	33.025
5.309	7.221	17	8	2.0076	103.717	31.2294	5.304	8.1542	17	8	0.9865	142.597	31.2	5.297	17.6193	16	8	0.0103	350.32	33.1062
5.321	7.2404	17	8	2.0076	104.103	31.3	5.315	8.1806	17	8	0.9865	143.122	31.2647	5.309	17.6909	16	8	0.0103	351.744	33.1812
5.333	7.2585	17	8	2.0076	104.463	31.3706	5.327	8.206	17	8	0.9865	143.627	31.3353	5.322	17.7608	16	8	0.0103	353.135	33.2625
5.345	7.2777	17	8	2.0076	104.845	31.4412	5.339	8.2312	17	8	0.9865	144.129	31.4059	5.335	17.8325	16	8	0.0103	354.561	33.3438
5.357	7.2959	17	8	2.0076	105.207	31.5118	5.352	8.257	17	8	0.9865	144.642	31.4824	5.348	17.9033	16	8	0.0103	355.97	33.425
5.368	7.3162	17	8	2.0076	105.611	31.5765	5.364	8.2826	17	8	0.9865	145.151	31.5529	5.36	17.9751	16	8	0.0103	357.398	33.5
5.38	7.3353	17	8	2.0076	105.991	31.6471	5.376	8.309	17	8	0.9865	145.677	31.6235	5.374	18.0464	16	8	0.0103	358.817	33.5875
5.393	7.3546	17	8	2.0076	106.375	31.7235	5.388	8.3362	17	8	0.9865	146.218	31.6941	5.386	18.1218	16	8	0.0103	360.317	33.6625
5.404	7.3745	17	8	2.0076	106.771	31.7882	5.4	8.3642	17	8	0.9865	146.775	31.7647	5.398	18.1934	16	8	0.0103	361.741	33.7375
5.417	7.3949	17	8	2.0076	107.177	31.8647	5.412	8.3913	17	8	0.9865	147.314	31.8353	5.41	18.2681	16	8	0.0103	363.227	33.8125
5.429	7.4146	17	8	2.0076	107.569	31.9353	5.424	8.4191	17	8	0.9865	147.867	31.9059	5.422	18.3392	16	8	0.0103	364.642	33.8875
5.442	7.4331	17	8	2.0076	107.937	32.0118	5.437	8.4447	17	8	0.9865	148.376	31.9824	5.433	18.4139	16	8	0.0103	366.128	33.9562
5.453	7.4525	17	8	2.0076	108.323	32.0765	5.449	8.471	17	8	0.9865	148.899	32.0529	5.444	18.4903	16	8	0.0103	367.648	34.025
5.464	7.4728	17	8	2.0076	108.727	32.1412	5.46	8.4981	17	8	0.9865	149.439	32.1176	5.455	18.5632	16	8	0.0103	369.098	34.0938
5.476	7.4918	17	8	2.0076	109.105	32.2118	5.472	8.524	17	8	0.9865	149.954	32.1882	5.466	18.6355	16	8	0.0103	370.537	34.1625
5.488	7.511	17	8	2.0076	109.487	32.2824	5.483	8.5505	17	8	0.9865	150.481	32.2529	5.475	18.7072	16	8	0.0103	371.963	34.2188
5.5	7.5307	17	8	2.0076	109.879	32.3529	5.494	8.5775	17	8	0.9865	151.018	32.3176	5.485	18.7796	16	8	0.0103	373.403	34.2812
5.513	7.5509	17	8	2.0076	110.28	32.4294	5.506	8.6046	17	8	0.9865	151.557	32.3882	5.496	18.8549	16	8	0.0103	374.901	34.35
5.525	7.5715	17	8	2.0076	110.69	32.5	5.518	8.6316	17	8	0.9865	152.094	32.4588	5.507	18.9278	16	8	0.0103	376.352	34.4187
5.537	7.5908	17	8	2.0076	111.074	32.5706	5.529	8.658	17	8	0.9865	152.62	32.5235	5.517	19.0015	16	8	0.0103	377.818	34.4813
5.548	7.6099	17	8	2.0076	111.454	32.6353	5.54	8.6848	17	8	0.9865	153.153	32.5882	5.528	19.0724	16	8	0.0103	379.228	34.55
5.56	7.6295	17	8	2.0076	111.844	32.7059	5.551	8.7113	17	8	0.9865	153.68	32.6529	5.54	19.1431	16	8	0.0103	380.635	34.625
5.571	7.6493	17	8	2.0076	112.238	32.7706	5.563	8.7385	17	8	0.9865	154.221	32.7235	5.551	19.2187	16	8	0.0103	382.139	34.6938
5.584	7.6685	17	8	2.0076	112.62	32.8471	5.573	8.7649	17	8	0.9865	154.746	32.7824	5.563	19.291	16	8	0.0103	383.577	34.7687
5.596	7.6881	17	8	2.0076	113.01	32.9176	5.585	8.791	17	8	0.9865	155.266	32.8529	5.575	19.3654	16	8	0.0103	385.057	34.8438
5.608	7.7071	17	8	2.0076	113.388	32.9882	5.598	8.8172	17	8	0.9865	155.787	32.9294	5.586	19.4399	16	8	0.0103	386.54	34.9125
5.621	7.7279	17	8	2.0076	113.802	33.0647	5.608	8.8432	17	8	0.9865	156.304	32.9882	5.599	19.515	16	8	0.0103	388.034	34.9937
5.634	7.7489	17	8	2.0076	114.22	33.1412	5.622	8.8715	17	8	0.9865	156.867	33.0706	5.611	19.5908	16	8	0.0103	389.542	35.0688
5.647	7.7699	17	8	2.0076	114.637	33.2176	5.635	8.9005	17	8	0.9865	157.444	33.1471	5.622	19.6661	16	8	0.0103	391.04	35.1375
5.659	7.7904	17	8	2.0076	115.045	33.2882	5.648	8.9295	17	8	0.9865	158.021	33.2235	5.634	19.7424	16	8	0.0103	392.558	35.2125
5.671	7.8124	17	8	2.0076	115.483	33.3588	5.662	8.9603	17	8	0.9865	158.634	33.3059	5.646	19.8185	16	8	0.0103	394.072	35.2875
5.684	7.8348	17	8	2.0076	115.928	33.4353	5.674	8.9894	17	8	0.9865	159.213	33.3765	5.658	19.8961	16	8	0.0103	395.615	35.3625
5.698	7.857	17	8	2.0076	116.37	33.5176	5.686	9.0216	17	8	0.9865	159.853	33.4471	5.675	19.0495	16	8	0.0103	378.773	35.4688
5.711	7.8786	17	8	2.0076	116.8	33.5941	5.699	9.0532	17	8	0.9865	160.482	33.5235	5.678	19.0206	16	8	0.0103	378.198	35.4875
5.724	7.9007	17	8	2.0076	117.239	33.6706	5.713	9.0852	17	8	0.9865	161.119	33.6059	5.681	18.7768	16	8	0.0103	373.348	35.5063
5.737	7.9235	17	8	2.0076	117.693	33.7471	5.727	9.116	17	8	0.9865	161.731	33.6882	5.67	18.4319	16	8	0.0103	366.486	35.4375
5.749	7.9463	17	8	2.0076	118.147	33.8176	5.739	9.1467	17	8	0.9865	162.342	33.7588	5.657	18.1262	16	8	0.0103	360.404	35.3563
5.763	7.9685	17	8	2.0076	118.588	33.9	5.752	9.1774	17	8	0.9865	162.953	33.8353	5.645	17.8407	16	8	0.0103	354.725	35.2812
5.778	7.9908	17	8	2.0076	119.032	33.9882	5.765	9.2084	17	8	0.9865	163.57	33.9118	5.634	17.5715	16	8	0.0103	349.369	35.2125
5.79	8.0138	17	8	2.0076	119.49	34.0588	5.78	9.2387	17	8	0.9865	164.172	34	5.622	17.3176	16	8	0.0103	344.318	35.1375
5.801	8.036	17	8	2.0076	119.931	34.1235	5.793	9.2698	17	8	0.9865	164.791	34.0765	5.61	17.0772	16	8	0.0103	339.535	35.0625
5.813	8.0573	17	8	2.0076	120.355	34.1941	5.804	9.2995	17	8	0.9865	165.382	34.1412	5.598	16.8466	16	8	0.0103	334.948	34.9875
5.826	8.0801	17	8	2.0076	120.809	34.2706	5.815	9.3289	17	8	0.9865	165.967	34.2059	5.586	16.6232	16	8	0.0103	330.503	34.9125
5.837	8.1024	17	8	2.0076	121.252	34.3353	5.827	9.3598	17	8	0.9865	166.582	34.2765	5.573	16.4107	16	8	0.0103	326.276	34.8313
5.85	8.1247	17	8	2.0076	121.696	34.4118	5.839	9.39	17	8	0.9865	167.182	34.3471	5.56	16.2037	16	8	0.0103	322.157	34.75
5.863	8.1457	17	8	2.0076	122.114	34.4882	5.852	9.4206	17	8	0.9865	167.791	34.4235	5.548	16.0028	16	8	0.0103	318.161	34.675
5.876	8.1671	17	8	2.0076	122.539	34.5647	5.864	9.4495	17	8	0.9865	168.366	34.4941	5.537	15.8102	16	8	0.0103	314.329	34.6063
5.887	8.1893	17	8	2.0076	122.981	34.6294	5.876	9.479	17	8	0.9865	168.953	34.5647	5.525	15.6261	16	8	0.0103	310.666	34.5312
5.898	8.2106	17	8	2.0076	123.405	34.6941	5.888	9.5088	17	8	0.9865	169.546	34.6353	5.515	15.447	16	8	0.0103	307.103	34.4688
5.91	8.231	17	8	2.0076	123.811	34.7647	5.9	9.5376	17	8	0.9865	170.119	34.7059	5.505	15.2746	16	8	0.0103	303.674	34.4062
5.921	8.2515	17	8	2.0076	124.218	34.8294	5.911	9.567	17	8	0.9865	170.704	34.7706	5.493	15.1071	16	8	0.0103	300.341	34.3313
5.933	8.2719	17	8	2.0076	124.624	34.9	5.922	9.5951	17	8	0.9865	171.263	34.8353	5.483	14.9417	16	8	0.0103	297.051	34.2687
5.945	8.292	17	8	2.0076	125.024	34.9706	5.934	9.6234	17	8	0.9865	171.826	34.9059	5.474	14.7791	16	8	0.0103	293.816	34.2125
5.957	8.3136	17	8	2.0076	125.454	35.0412	5.946	9.6533	17	8	0.9865	172.421	34.9765	5.464	14.6243	16	8	0.0103	290.736	34.15
5.969	8.3346	17	8	2.0076	125.872	35.1118	5.957	9.6806	17	8	0.9865	172.964	35.0412	5.453	14.4647	16	8	0.0103	287.561	34.0813
5.984	8.3554	17	8	2.0076	126.285	35.2	5.971	9.7111	17	8	0.9865	173.57	35.1235	5.442	14.3168	16	8	0.0103	284.619	34.0125
5.998	8.3775	17	8	2.0076	126.725	35.2824	5.985	9.7398	17	8	0.9865	174.141	35.2059	5.433	14.1671	16	8	0.0103	281.641	33.9562
6.011	8.3992	17	8	2.0076	127.157	35.3588	6	9.7706	17	8	0.9865	174.754	35.2941	5.423	14.0185	16	8	0.0103	278.684	33.8937
6.025	8.4222	17	8	2.0076	127.614	35.4412	6.013	9.8023	17	8	0.9865	175.385	35.3706	5.411	13.8777	16	8	0.0103	275.883	33.8187
6.038	8.4447	17	8	2.0076	128.062	35.5176	6.027	9.8321	17	8	0.9865	175.978	35.4529	5.397	13.7399	16	8	0.0103	273.142	33.7313
6.053	8.4675	17	8	2.0076	128.516	35.6059	6.041	9.8653	17	8	0.9865	176.638	35.5353	5.385	13.6032	16	8	0.0103	270.422	33.6562
6.066	8.4911	17	8	2.0076	128.985	35.6824	6.055	9.8974	17	8	0.9865	177.277	35.6176	5.372	13.4702	16	8	0.0103	267.776	33.575
6.08	8.514	17	8	2.0076	129.441	35.7647	6.069	9.9295	17	8	0.9865	177.915	35.7	5.358	13.3405	16	8	0.0103	265.196	33.4875
6.095	8.5387	17	8	2.0076	129.932	35.8529	6.083	9.9647	17	8	0.9865	178.616	35.7824	5.345	13.2124	16	8	0.0103	262.647	33.4062
6.109	8.5623	17	8	2.0076	130.402	35.9353	6.098	9.9967	17	8	0.9865	179.252	35.8706	5.333	13.088	16	8	0.0103	260.173	33.3313
6.12	8.5846	17	8	2.0076	130.845	36	6.111	10.0319	17	8	0.9865	179.953	35.9471	5.32	12.9695	16	8	0.0103	257.815	33.25
6.132	8.6082	17	8	2.0076	131.315	36.0706	6.123	10.0641	17	8	0.9865	180.593	36.0176	5.309	12.8471	16	8	0.0103	255.38	33.1812
6.143	8.6317	17	8	2.0076	131.782	36.1353	6.135	10.0965	17	8	0.9865	181.238	36.0882	5.296	12.7265	16	8	0.0103	252.981	33.1
6.154	8.6547	17	8	2.0076	132.24	36.2	6.146	10.1284	17	8	0.9865	181.872	36.1529	5.285	12.6045	16	8	0.0103	250.554	33.0312
6.164	8.6776	17	8	2.0076	132.695	36.2588	6.157	10.1583	17	8	0.9865	182.467	36.2176	5.273	12.4826	16	8	0.0103	248.129	32.9562
6.176	8.7008	17	8	2.0076	133.157	36.3294	6.168	10.1904	17	8	0.9865	183.106	36.2824	5.26	12.3651	16	8	0.0103	245.791	32.875
6.188	8.7232	17	8	2.0076	133.603	36.4	6.18	10.2207	17	8	0.9865	183.709	36.3529	5.248	12.2454	16	8	0.0103	243.41	32.8
6.2	8.7461	17	8	2.0076	134.058	36.4706	6.191	10.2525	17	8	0.9865	184.341	36.4176	5.235	12.1283	16	8	0.0103	241.08	32.7188
6.211	8.7702	17	8	2.0076	134.538	36.5353	6.203	10.2846	17	8	0.9865	184.98	36.4882	5.222	12.009	16	8	0.0103	238.707	32.6375
6.225	8.7938	17	8	2.0076	135.007	36.6176	6.215	10.3167	17	8	0.9865	185.618	36.5588	5.21	11.8905	16	8	0.0103	236.349	32.5625
6.237	8.8161	17	8	2.0076	135.451	36.6882	6.229	10.3496	17	8	0.9865	186.273	36.6412	5.199	11.7766	16	8	0.0103	234.083	32.4937
6.25	8.84	17	8	2.0076	135.926	36.7647	6.242	10.3812	17	8	0.9865	186.902	36.7176	5.186	11.6652	16	8	0.0103	231.867	32.4125
6.262	8.8639	17	8	2.0076	136.402	36.8353	6.255	10.4124	17	8	0.9865	187.522	36.7941	5.174	11.5584	16	8	0.0103	229.742	32.3375
6.275	8.8867	17	8	2.0076	136.855	36.9118	6.266	10.4451	17	8	0.9865	188.173	36.8588	5.163	11.4471	16	8	0.0103	227.528	32.2688
6.287	8.9094	17	8	2.0076	137.307	36.9824	6.28	10.4763	17	8	0.9865	188.794	36.9412	5.152	11.3362	16	8	0.0103	225.322	32.2
6.299	8.9317	17	8	2.0076	137.751	37.0529	6.293	10.5076	17	8	0.9865	189.416	37.0176	5.141	11.2273	16	8	0.0103	223.155	32.1313
6.311	8.9537	17	8	2.0076	138.188	37.1235	6.304	10.5379	17	8	0.9865	190.019	37.0824	5.128	11.1179	16	8	0.0103	220.979	32.05
6.324	8.9767	17	8	2.0076	138.646	37.2	6.316	10.5679	17	8	0.9865	190.616	37.1529	5.115	11.0123	16	8	0.0103	218.878	31.9688
6.337	8.9998	17	8	2.0076	139.105	37.2765	6.328	10.599	17	8	0.9865	191.235	37.2235	5.101	10.9089	16	8	0.0103	216.821	31.8813
6.349	9.0227	17	8	2.0076	139.561	37.3471	6.341	10.6299	17	8	0.9865	191.849	37.3	5.086	10.8093	16	8	0.0103	214.839	31.7875
6.362	9.0455	17	8	2.0076	140.015	37.4235	6.354	10.6624	17	8	0.9865	192.496	37.3765	5.071	10.7144	16	8	0.0103	212.951	31.6937
6.375	9.0707	17	8	2.0076	140.516	37.5	6.366	10.6953	17	8	0.9865	193.15	37.4471	5.056	10.6192	16	8	0.0103	211.057	31.6
6.387	9.0959	17	8	2.0076	141.017	37.5706	6.379	10.7288	17	8	0.9865	193.817	37.5235	5.042	10.5272	16	8	0.0103	209.227	31.5125
6.4	9.1194	17	8	2.0076	141.485	37.6471	6.391	10.7627	17	8	0.9865	194.491	37.5941	5.028	10.4372	16	8	0.0103	207.437	31.425
6.413	9.1446	17	8	2.0076	141.986	37.7235	6.404	10.7954	17	8	0.9865	195.142	37.6706	5.015	10.3494	16	8	0.0103	205.69	31.3437
6.424	9.1693	17	8	2.0076	142.477	37.7882	6.415	10.8292	17	8	0.9865	195.814	37.7353	5.002	10.2606	16	8	0.0103	203.923	31.2625
6.434	9.1935	17	8	2.0076	142.959	37.8471	6.427	10.8633	17	8	0.9865	196.493	37.8059	4.989	10.17	16	8	0.0103	202.121	31.1812
6.444	9.2179	17	8	2.0076	143.444	37.9059	6.437	10.8973	17	8	0.9865	197.169	37.8647	4.975	10.0824	16	8	0.0103	200.378	31.0937
6.455	9.242	17	8	2.0076	143.924	37.9706	6.448	10.9309	17	8	0.9865	197.838	37.9294	4.962	9.9943	16	8	0.0103	198.625	31.0125
6.466	9.2655	17	8	2.0076	144.391	38.0353	6.459	10.9627	17	8	0.9865	198.47	37.9941	4.951	9.908	16	8	0.0103	196.908	30.9437
6.476	9.2895	17	8	2.0076	144.869	38.0941	6.47	10.9952	17	8	0.9865	199.117	38.0588	4.94	9.8224	16	8	0.0103	195.206	30.875
6.486	9.3126	17	8	2.0076	145.328	38.1529	6.479	11.0274	17	8	0.9865	199.757	38.1118	4.928	9.7373	16	8	0.0103	193.513	30.8
6.499	9.3374	17	8	2.0076	145.822	38.2294	6.489	11.0603	17	8	0.9865	200.412	38.1706	4.917	9.6538	16	8	0.0103	191.851	30.7312
6.51	9.361	17	8	2.0076	146.291	38.2941	6.5	11.093	17	8	0.9865	201.062	38.2353	4.906	9.5697	16	8	0.0103	190.178	30.6625
6.521	9.3852	17	8	2.0076	146.773	38.3588	6.512	11.1258	17	8	0.9865	201.715	38.3059	4.894	9.4857	16	8	0.0103	188.507	30.5875
6.534	9.4094	17	8	2.0076	147.254	38.4353	6.522	11.1589	17	8	0.9865	202.373	38.3647	4.883	9.4035	16	8	0.0103	186.872	30.5188
6.545	9.4353	17	8	2.0076	147.769	38.5	6.533	11.1913	17	8	0.9865	203.018	38.4294	4.871	9.3211	16	8	0.0103	185.232	30.4438
6.556	9.4585	17	8	2.0076	148.231	38.5647	6.545	11.2252	17	8	0.9865	203.692	38.5	4.858	9.2398	16	8	0.0103	183.615	30.3625
6.568	9.4828	17	8	2.0076	148.714	38.6353	6.556	11.2569	17	8	0.9865	204.323	38.5647	4.845	9.1585	16	8	0.0103	181.998	30.2812
6.58	9.5082	17	8	2.0076	149.22	38.7059	6.567	11.2912	17	8	0.9865	205.005	38.6294	4.834	9.077	16	8	0.0103	180.376	30.2125
6.593	9.5319	17	8	2.0076	149.691	38.7824	6.58	11.3257	17	8	0.9865	205.692	38.7059	4.822	8.9937	16	8	0.0103	178.719	30.1375
6.605	9.5573	17	8	2.0076	150.197	38.8529	6.592	11.3599	17	8	0.9865	206.372	38.7765	4.81	8.9154	16	8	0.0103	177.161	30.0625
6.616	9.5828	17	8	2.0076	150.704	38.9176	6.605	11.3954	17	8	0.9865	207.078	38.8529	4.798	8.833	16	8	0.0103	175.522	29.9875
6.628	9.6095	17	8	2.0076	151.235	38.9882	6.617	11.4319	17	8	0.9865	207.805	38.9235	4.786	8.7523	16	8	0.0103	173.917	29.9125
6.64	9.6364	17	8	2.0076	151.77	39.0588	6.629	11.466	17	8	0.9865	208.483	38.9941	4.773	8.6738	16	8	0.0103	172.355	29.8312
6.651	9.663	17	8	2.0076	152.299	39.1235	6.641	11.5052	17	8	0.9865	209.263	39.0647	4.76	8.5971	16	8	0.0103	170.829	29.75
6.664	9.6904	17	8	2.0076	152.844	39.2	6.653	11.5421	17	8	0.9865	209.997	39.1353	4.748	8.5196	16	8	0.0103	169.287	29.675
6.678	9.7179	17	8	2.0076	153.392	39.2824	6.665	11.5794	17	8	0.9865	210.739	39.2059	4.734	8.4447	16	8	0.0103	167.797	29.5875
6.692	9.7446	17	8	2.0076	153.923	39.3647	6.68	11.6182	17	8	0.9865	211.511	39.2941	4.721	8.3717	16	8	0.0103	166.345	29.5063
6.704	9.7714	17	8	2.0076	154.456	39.4353	6.694	11.6544	17	8	0.9865	212.231	39.3765	4.709	8.2971	16	8	0.0103	164.861	29.4312
6.718	9.7977	17	8	2.0076	154.979	39.5176	6.706	11.6923	17	8	0.9865	212.985	39.4471	4.696	8.2232	16	8	0.0103	163.39	29.35
6.731	9.8245	17	8	2.0076	155.512	39.5941	6.718	11.73	17	8	0.9865	213.735	39.5176	4.683	8.1512	16	8	0.0103	161.958	29.2687
6.743	9.8526	17	8	2.0076	156.071	39.6647	6.732	11.7676	17	8	0.9865	214.483	39.6	4.671	8.08	16	8	0.0103	160.542	29.1938
6.756	9.8816	17	8	2.0076	156.648	39.7412	6.745	11.8081	17	8	0.9865	215.289	39.6765	4.658	8.0112	16	8	0.0103	159.173	29.1125
6.77	9.9096	17	8	2.0076	157.205	39.8235	6.757	11.8472	17	8	0.9865	216.067	39.7471	4.645	7.9445	16	8	0.0103	157.846	29.0312
6.783	9.9375	17	8	2.0076	157.76	39.9	6.771	11.8873	17	8	0.9865	216.865	39.8294	4.632	7.8791	16	8	0.0103	156.545	28.95
6.794	9.965	17	8	2.0076	158.307	39.9647	6.783	11.9234	17	8	0.9865	217.583	39.9	4.619	7.812	16	8	0.0103	155.21	28.8687
6.806	9.9923	17	8	2.0076	158.851	40.0353	6.794	11.9614	17	8	0.9865	218.339	39.9647	4.605	7.7421	16	8	0.0103	153.819	28.7813
6.817	10.0199	17	8	2.0076	159.4	40.1	6.806	12.0008	17	8	0.9865	219.123	40.0353	4.592	7.6784	16	8	0.0103	152.552	28.7
6.83	10.0473	17	8	2.0076	159.945	40.1765	6.819	12.0385	17	8	0.9865	219.873	40.1118	4.58	7.6158	16	8	0.0103	151.307	28.625
6.842	10.0748	17	8	2.0076	160.492	40.2471	6.829	12.0773	17	8	0.9865	220.644	40.1706	4.569	7.5509	16	8	0.0103	150.015	28.5562
6.855	10.1014	17	8	2.0076	161.021	40.3235	6.842	12.115	17	8	0.9865	221.394	40.2471	4.557	7.4891	16	8	0.0103	148.786	28.4813
6.867	10.129	17	8	2.0076	161.57	40.3941	6.854	12.1527	17	8	0.9865	222.144	40.3176	4.547	7.4274	16	8	0.0103	147.559	28.4187
6.879	10.1547	17	8	2.0076	162.081	40.4647	6.867	12.1911	17	8	0.9865	222.908	40.3941	4.535	7.3673	16	8	0.0103	146.363	28.3438
6.891	10.1817	17	8	2.0076	162.619	40.5353	6.878	12.2264	17	8	0.9865	223.611	40.4588	4.524	7.3068	16	8	0.0103	145.159	28.275
6.902	10.2072	17	8	2.0076	163.126	40.6	6.891	12.2639	17	8	0.9865	224.357	40.5353	4.512	7.249	16	8	0.0103	144.009	28.2
6.914	10.2345	17	8	2.0076	163.669	40.6706	6.903	12.3017	17	8	0.9865	225.109	40.6059	4.498	7.1898	16	8	0.0103	142.832	28.1125
6.927	10.2611	17	8	2.0076	164.198	40.7471	6.915	12.34	17	8	0.9865	225.871	40.6765	4.488	7.1309	16	8	0.0103	141.66	28.05
6.939	10.2876	17	8	2.0076	164.725	40.8176	6.928	12.3786	17	8	0.9865	226.639	40.7529	4.477	7.0747	16	8	0.0103	140.542	27.9813
6.952	10.3121	17	8	2.0076	165.213	40.8941	6.941	12.4151	17	8	0.9865	227.365	40.8294	4.465	7.0161	16	8	0.0103	139.376	27.9062
6.965	10.3393	17	8	2.0076	165.754	40.9706	6.953	12.4528	17	8	0.9865	228.115	40.9	4.454	6.9593	16	8	0.0103	138.246	27.8375
6.978	10.3652	17	8	2.0076	166.269	41.0471	6.967	12.4877	17	8	0.9865	228.809	40.9824	4.443	6.903	16	8	0.0103	137.126	27.7687
6.989	10.3916	17	8	2.0076	166.794	41.1118	6.979	12.5253	17	8	0.9865	229.557	41.0529	4.431	6.8464	16	8	0.0103	136	27.6938
7.009	10.3388	17	8	2.0076	165.744	41.2294	6.992	12.5643	17	8	0.9865	230.333	41.1294	4.419	6.7916	16	8	0.0103	134.91	27.6187
7.009	10.3272	17	8	2.0076	165.513	41.2294	7.003	12.6023	17	8	0.9865	231.089	41.1941	4.407	6.7351	16	8	0.0103	133.786	27.5437
7.007	10.2914	17	8	2.0076	164.801	41.2176	7.015	12.4768	17	8	0.9865	228.592	41.2647	4.395	6.6814	16	8	0.0103	132.717	27.4687
6.995	10.2173	17	8	2.0076	163.327	41.1471	7.016	12.4539	17	8	0.9865	228.137	41.2706	4.382	6.6295	16	8	0.0103	131.685	27.3875
6.985	10.1482	17	8	2.0076	161.952	41.0882	7.009	12.3464	17	8	0.9865	225.998	41.2294	4.37	6.5768	16	8	0.0103	130.636	27.3125
6.973	10.079	17	8	2.0076	160.575	41.0176	6.997	12.2192	17	8	0.9865	223.467	41.1588	4.359	6.5248	16	8	0.0103	129.602	27.2437
6.961	10.0105	17	8	2.0076	159.213	40.9471	6.987	12.0981	17	8	0.9865	221.058	41.1	4.347	6.4729	16	8	0.0103	128.569	27.1688
6.949	9.9444	17	8	2.0076	157.898	40.8765	6.975	11.9801	17	8	0.9865	218.711	41.0294	4.335	6.4233	16	8	0.0103	127.583	27.0938
6.938	9.8812	17	8	2.0076	156.64	40.8118	6.963	11.8692	17	8	0.9865	216.504	40.9588	4.323	6.3711	16	8	0.0103	126.544	27.0188
6.926	9.8192	17	8	2.0076	155.407	40.7412	6.951	11.7634	17	8	0.9865	214.4	40.8882	4.311	6.3195	16	8	0.0103	125.518	26.9438
6.914	9.7604	17	8	2.0076	154.237	40.6706	6.94	11.6607	17	8	0.9865	212.356	40.8235	4.3	6.2679	16	8	0.0103	124.491	26.875
6.903	9.7028	17	8	2.0076	153.091	40.6059	6.928	11.5614	17	8	0.9865	210.381	40.7529	4.288	6.2157	16	8	0.0103	123.453	26.8
6.891	9.6443	17	8	2.0076	151.927	40.5353	6.917	11.4658	17	8	0.9865	208.479	40.6882	4.277	6.1632	16	8	0.0103	122.408	26.7312
6.879	9.5889	17	8	2.0076	150.825	40.4647	6.906	11.3735	17	8	0.9865	206.643	40.6235	4.266	6.1118	16	8	0.0103	121.385	26.6625
6.868	9.533	17	8	2.0076	149.713	40.4	6.894	11.2815	17	8	0.9865	204.813	40.5529	4.253	6.0591	16	8	0.0103	120.337	26.5813
6.856	9.479	17	8	2.0076	148.639	40.3294	6.882	11.1919	17	8	0.9865	203.03	40.4824	4.24	6.0067	16	8	0.0103	119.295	26.5
6.844	9.4256	17	8	2.0076	147.576	40.2588	6.87	11.1021	17	8	0.9865	201.243	40.4118	4.227	5.9528	16	8	0.0103	118.222	26.4188
6.832	9.3729	17	8	2.0076	146.528	40.1882	6.859	11.0166	17	8	0.9865	199.542	40.3471	4.216	5.9005	16	8	0.0103	117.182	26.35
6.819	9.3209	17	8	2.0076	145.493	40.1118	6.847	10.9318	17	8	0.9865	197.855	40.2765	4.205	5.8497	16	8	0.0103	116.171	26.2812
6.807	9.2688	17	8	2.0076	144.457	40.0412	6.835	10.8493	17	8	0.9865	196.214	40.2059	4.194	5.8009	16	8	0.0103	115.2	26.2125
6.796	9.2162	17	8	2.0076	143.411	39.9765	6.824	10.7696	17	8	0.9865	194.629	40.1412	4.182	5.752	16	8	0.0103	114.227	26.1375
6.785	9.1655	17	8	2.0076	142.402	39.9118	6.812	10.6879	17	8	0.9865	193.003	40.0706	4.17	5.702	16	8	0.0103	113.233	26.0625
6.772	9.1142	17	8	2.0076	141.381	39.8353	6.801	10.6087	17	8	0.9865	191.428	40.0059	4.159	5.6522	16	8	0.0103	112.242	25.9937
6.757	9.0635	17	8	2.0076	140.373	39.7471	6.79	10.5278	17	8	0.9865	189.818	39.9412	4.147	5.6031	16	8	0.0103	111.265	25.9188
6.744	9.0153	17	8	2.0076	139.414	39.6706	6.777	10.4486	17	8	0.9865	188.242	39.8647	4.135	5.5544	16	8	0.0103	110.296	25.8438
6.731	8.9677	17	8	2.0076	138.467	39.5941	6.763	10.3702	17	8	0.9865	186.683	39.7824	4.123	5.5047	16	8	0.0103	109.308	25.7688
6.719	8.9219	17	8	2.0076	137.556	39.5235	6.749	10.2918	17	8	0.9865	185.123	39.7	4.108	5.4563	16	8	0.0103	108.345	25.675
6.706	8.8759	17	8	2.0076	136.64	39.4471	6.735	10.2172	17	8	0.9865	183.639	39.6176	4.095	5.4097	16	8	0.0103	107.418	25.5938
6.693	8.8297	17	8	2.0076	135.721	39.3706	6.723	10.143	17	8	0.9865	182.163	39.5471	4.081	5.3628	16	8	0.0103	106.485	25.5063
6.68	8.7857	17	8	2.0076	134.846	39.2941	6.71	10.0717	17	8	0.9865	180.744	39.4706	4.066	5.3159	16	8	0.0103	105.552	25.4125
6.667	8.7422	17	8	2.0076	133.981	39.2176	6.697	10.0033	17	8	0.9865	179.384	39.3941	4.051	5.2716	16	8	0.0103	104.67	25.3188
6.654	8.6987	17	8	2.0076	133.115	39.1412	6.684	9.9356	17	8	0.9865	178.037	39.3176	4.038	5.2277	16	8	0.0103	103.797	25.2375
6.642	8.6572	17	8	2.0076	132.29	39.0706	6.67	9.8674	17	8	0.9865	176.68	39.2353	4.024	5.1837	16	8	0.0103	102.922	25.15
6.63	8.6148	17	8	2.0076	131.446	39	6.657	9.8007	17	8	0.9865	175.353	39.1588	4.011	5.1397	16	8	0.0103	102.046	25.0688
6.618	8.5732	17	8	2.0076	130.618	38.9294	6.645	9.7356	17	8	0.9865	174.058	39.0882	3.999	5.0972	16	8	0.0103	101.201	24.9938
6.607	8.5308	17	8	2.0076	129.775	38.8647	6.633	9.6715	17	8	0.9865	172.783	39.0176	3.987	5.0554	16	8	0.0103	100.369	24.9187
6.595	8.4907	17	8	2.0076	128.977	38.7941	6.621	9.609	17	8	0.9865	171.539	38.9471	3.975	5.0128	16	8	0.0103	99.5216	24.8438
6.583	8.4513	17	8	2.0076	128.193	38.7235	6.61	9.5448	17	8	0.9865	170.262	38.8824	3.963	4.9701	16	8	0.0103	98.6721	24.7688
6.572	8.4129	17	8	2.0076	127.429	38.6588	6.597	9.4834	17	8	0.9865	169.04	38.8059	3.951	4.928	16	8	0.0103	97.8345	24.6938
6.559	8.3742	17	8	2.0076	126.659	38.5824	6.585	9.4242	17	8	0.9865	167.863	38.7353	3.939	4.8851	16	8	0.0103	96.9811	24.6187
6.547	8.3369	17	8	2.0076	125.917	38.5118	6.573	9.3673	17	8	0.9865	166.731	38.6647	3.927	4.8413	16	8	0.0103	96.1097	24.5437
6.535	8.2997	17	8	2.0076	125.177	38.4412	6.561	9.308	17	8	0.9865	165.551	38.5941	3.916	4.7993	16	8	0.0103	95.2741	24.475
6.522	8.2629	17	8	2.0076	124.445	38.3647	6.549	9.2487	17	8	0.9865	164.371	38.5235	3.905	4.757	16	8	0.0103	94.4326	24.4062
6.51	8.2248	17	8	2.0076	123.687	38.2941	6.536	9.1937	17	8	0.9865	163.277	38.4471	3.893	4.7136	16	8	0.0103	93.5692	24.3312
6.5	8.1903	17	8	2.0076	123.001	38.2353	6.525	9.1398	17	8	0.9865	162.205	38.3824	3.883	4.6702	16	8	0.0103	92.7058	24.2688
6.488	8.154	17	8	2.0076	122.279	38.1647	6.514	9.0865	17	8	0.9865	161.144	38.3176	3.871	4.6284	16	8	0.0103	91.8742	24.1938
6.477	8.1181	17	8	2.0076	121.565	38.1	6.504	9.0329	17	8	0.9865	160.078	38.2588	3.859	4.585	16	8	0.0103	91.0108	24.1187
6.467	8.0847	17	8	2.0076	120.9	38.0412	6.492	8.9824	17	8	0.9865	159.073	38.1882	3.845	4.5414	16	8	0.0103	90.1434	24.0312
6.456	8.0498	17	8	2.0076	120.206	37.9765	6.482	8.9303	17	8	0.9865	158.037	38.1294	3.832	4.499	16	8	0.0103	89.2998	23.95
6.445	8.0165	17	8	2.0076	119.543	37.9118	6.472	8.8787	17	8	0.9865	157.01	38.0706	3.818	4.4557	16	8	0.0103	88.4384	23.8625
6.435	7.9827	17	8	2.0076	118.871	37.8529	6.462	8.8279	17	8	0.9865	156	38.0118	3.806	4.4127	16	8	0.0103	87.583	23.7875
6.425	7.9488	17	8	2.0076	118.196	37.7941	6.451	8.7785	17	8	0.9865	155.017	37.9471	3.794	4.3712	16	8	0.0103	86.7573	23.7125
6.415	7.9134	17	8	2.0076	117.492	37.7353	6.441	8.7269	17	8	0.9865	153.99	37.8882	3.781	4.3292	16	8	0.0103	85.9218	23.6313
6.402	7.8797	17	8	2.0076	116.822	37.6588	6.432	8.676	17	8	0.9865	152.978	37.8353	3.769	4.288	16	8	0.0103	85.1021	23.5563
6.388	7.8475	17	8	2.0076	116.181	37.5765	6.422	8.6267	17	8	0.9865	151.997	37.7765	3.756	4.2466	16	8	0.0103	84.2785	23.475
6.377	7.8152	17	8	2.0076	115.539	37.5118	6.409	8.5774	17	8	0.9865	151.016	37.7	3.743	4.2075	16	8	0.0103	83.5006	23.3938
6.364	7.7822	17	8	2.0076	114.882	37.4353	6.396	8.5279	17	8	0.9865	150.031	37.6235	3.729	4.1677	16	8	0.0103	82.7088	23.3063
6.35	7.7507	17	8	2.0076	114.255	37.3529	6.384	8.4795	17	8	0.9865	149.068	37.5529	3.716	4.1283	16	8	0.0103	81.925	23.225
6.338	7.7196	17	8	2.0076	113.637	37.2824	6.371	8.4331	17	8	0.9865	148.145	37.4765	3.703	4.0889	16	8	0.0103	81.1412	23.1438
6.325	7.6884	17	8	2.0076	113.016	37.2059	6.358	8.3861	17	8	0.9865	147.21	37.4	3.687	4.0503	16	8	0.0103	80.3732	23.0437
6.312	7.6574	17	8	2.0076	112.399	37.1294	6.345	8.3386	17	8	0.9865	146.265	37.3235	3.675	4.0114	16	8	0.0103	79.5994	22.9688
6.3	7.6267	17	8	2.0076	111.788	37.0588	6.333	8.2938	17	8	0.9865	145.374	37.2529	3.662	3.973	16	8	0.0103	78.8354	22.8875
6.287	7.5957	17	8	2.0076	111.172	36.9824	6.32	8.2495	17	8	0.9865	144.493	37.1765	3.649	3.9374	16	8	0.0103	78.1272	22.8062
6.276	7.5654	17	8	2.0076	110.569	36.9176	6.308	8.2037	17	8	0.9865	143.582	37.1059	3.634	3.9007	16	8	0.0103	77.397	22.7125
6.264	7.5353	17	8	2.0076	109.97	36.8471	6.295	8.1588	17	8	0.9865	142.688	37.0294	3.622	3.8624	16	8	0.0103	76.6351	22.6375
6.251	7.504	17	8	2.0076	109.347	36.7706	6.284	8.1143	17	8	0.9865	141.803	36.9647	3.611	3.8272	16	8	0.0103	75.9348	22.5688
6.239	7.4733	17	8	2.0076	108.737	36.7	6.272	8.0716	17	8	0.9865	140.954	36.8941	3.597	3.7913	16	8	0.0103	75.2206	22.4812
6.227	7.4411	17	8	2.0076	108.096	36.6294	6.259	8.0262	17	8	0.9865	140.05	36.8176	3.586	3.7556	16	8	0.0103	74.5104	22.4125
6.215	7.4112	17	8	2.0076	107.501	36.5588	6.247	7.9802	17	8	0.9865	139.135	36.7471	3.574	3.7215	16	8	0.0103	73.832	22.3375
6.203	7.3803	17	8	2.0076	106.886	36.4882	6.235	7.9353	17	8	0.9865	138.242	36.6765	3.562	3.6857	16	8	0.0103	73.1198	22.2625
6.192	7.3508	17	8	2.0076	106.3	36.4235	6.222	7.89	17	8	0.9865	137.341	36.6	3.55	3.6511	16	8	0.0103	72.4314	22.1875
6.179	7.3215	17	8	2.0076	105.717	36.3471	6.209	7.8451	17	8	0.9865	136.448	36.5235	3.537	3.6175	16	8	0.0103	71.763	22.1062
6.167	7.2917	17	8	2.0076	105.124	36.2765	6.199	7.8008	17	8	0.9865	135.566	36.4647	3.526	3.5812	16	8	0.0103	71.0408	22.0375
6.156	7.2626	17	8	2.0076	104.545	36.2118	6.185	7.7586	17	8	0.9865	134.727	36.3824	3.513	3.5471	16	8	0.0103	70.3624	21.9563
6.145	7.2327	17	8	2.0076	103.95	36.1471	6.173	7.7163	17	8	0.9865	133.885	36.3118	3.499	3.513	16	8	0.0103	69.684	21.8688
6.133	7.2036	17	8	2.0076	103.371	36.0765	6.162	7.674	17	8	0.9865	133.044	36.2471	3.489	3.4811	16	8	0.0103	69.0494	21.8062
6.121	7.1742	17	8	2.0076	102.786	36.0059	6.151	7.6319	17	8	0.9865	132.206	36.1824	3.478	3.4478	16	8	0.0103	68.3869	21.7375
6.108	7.1449	17	8	2.0076	102.203	35.9294	6.14	7.5893	17	8	0.9865	131.359	36.1176	3.465	3.4138	16	8	0.0103	67.7105	21.6562
6.094	7.1165	17	8	2.0076	101.638	35.8471	6.128	7.5456	17	8	0.9865	130.489	36.0471	3.453	3.3805	16	8	0.0103	67.048	21.5813
6.08	7.0882	17	8	2.0076	101.075	35.7647	6.115	7.5029	17	8	0.9865	129.64	35.9706	3.441	3.3474	16	8	0.0103	66.3895	21.5062
6.064	7.0594	17	8	2.0076	100.502	35.6706	6.101	7.4606	17	8	0.9865	128.798	35.8882	3.429	3.3137	16	8	0.0103	65.7191	21.4312
6.051	7.0331	17	8	2.0076	99.9791	35.5941	6.086	7.4193	17	8	0.9865	127.976	35.8	3.417	3.2811	16	8	0.0103	65.0705	21.3562
6.037	7.0053	17	8	2.0076	99.4261	35.5118	6.071	7.3772	17	8	0.9865	127.139	35.7118	3.406	3.25	16	8	0.0103	64.4518	21.2875
6.023	6.9783	17	8	2.0076	98.8889	35.4294	6.057	7.3373	17	8	0.9865	126.345	35.6294	3.393	3.2183	16	8	0.0103	63.8211	21.2062
6.01	6.9531	17	8	2.0076	98.3876	35.3529	6.043	7.2975	17	8	0.9865	125.553	35.5471	3.381	3.1856	16	8	0.0103	63.1706	21.1312
5.996	6.9268	17	8	2.0076	97.8644	35.2706	6.029	7.2578	17	8	0.9865	124.764	35.4647	3.367	3.1548	16	8	0.0103	62.5578	21.0437
5.983	6.9013	17	8	2.0076	97.3571	35.1941	6.015	7.22	17	8	0.9865	124.012	35.3824	3.354	3.123	16	8	0.0103	61.9252	20.9625
5.97	6.875	17	8	2.0076	96.8338	35.1176	6.002	7.1817	17	8	0.9865	123.25	35.3059	3.343	3.0916	16	8	0.0103	61.3005	20.8938
5.958	6.8501	17	8	2.0076	96.3385	35.0471	5.988	7.145	17	8	0.9865	122.519	35.2235	3.33	3.0611	16	8	0.0103	60.6937	20.8125
5.946	6.8246	17	8	2.0076	95.8312	34.9765	5.975	7.1083	17	8	0.9865	121.789	35.1471	3.316	3.0293	16	8	0.0103	60.0611	20.725
5.936	6.7981	17	8	2.0076	95.304	34.9176	5.963	7.0733	17	8	0.9865	121.093	35.0765	3.304	2.9978	16	8	0.0103	59.4344	20.65
5.924	6.7728	17	8	2.0076	94.8006	34.8471	5.952	7.0371	17	8	0.9865	120.373	35.0118	3.291	2.9651	16	8	0.0103	58.7839	20.5687
5.913	6.7487	17	8	2.0076	94.3212	34.7824	5.941	7.0011	17	8	0.9865	119.657	34.9471	3.28	2.9339	16	8	0.0103	58.1632	20.5
5.901	6.723	17	8	2.0076	93.8099	34.7118	5.929	6.9656	17	8	0.9865	118.95	34.8765	3.267	2.9025	16	8	0.0103	57.5385	20.4187
5.89	6.6981	17	8	2.0076	93.3145	34.6471	5.918	6.9291	17	8	0.9865	118.224	34.8118	3.255	2.8711	16	8	0.0103	56.9138	20.3438
5.879	6.6719	17	8	2.0076	92.7933	34.5824	5.906	6.892	17	8	0.9865	117.486	34.7412	3.243	2.8393	16	8	0.0103	56.2812	20.2688
5.866	6.647	17	8	2.0076	92.2979	34.5059	5.894	6.8546	17	8	0.9865	116.742	34.6706	3.23	2.8086	16	8	0.0103	55.6704	20.1875
5.853	6.6218	17	8	2.0076	91.7966	34.4294	5.883	6.819	17	8	0.9865	116.034	34.6059	3.216	2.7763	16	8	0.0103	55.0278	20.1
5.84	6.5958	17	8	2.0076	91.2793	34.3529	5.871	6.7827	17	8	0.9865	115.312	34.5353	3.204	2.745	16	8	0.0103	54.4051	20.025
5.829	6.5706	17	8	2.0076	90.778	34.2882	5.857	6.7468	17	8	0.9865	114.598	34.4529	3.19	2.7155	16	8	0.0103	53.8182	19.9375
5.817	6.5449	17	8	2.0076	90.2667	34.2176	5.845	6.7116	17	8	0.9865	113.897	34.3824	3.177	2.6845	16	8	0.0103	53.2015	19.8562
5.805	6.5194	17	8	2.0076	89.7594	34.1471	5.834	6.6752	17	8	0.9865	113.173	34.3176	3.164	2.6546	16	8	0.0103	52.6067	19.775
5.792	6.4931	17	8	2.0076	89.2362	34.0706	5.822	6.6396	17	8	0.9865	112.465	34.2471	3.152	2.6242	16	8	0.0103	52.0019	19.7
5.78	6.4681	17	8	2.0076	88.7388	34	5.81	6.6027	17	8	0.9865	111.731	34.1765	3.139	2.5956	16	8	0.0103	51.4329	19.6187
5.766	6.4439	17	8	2.0076	88.2574	33.9176	5.799	6.5672	17	8	0.9865	111.024	34.1118	3.127	2.5651	16	8	0.0103	50.8261	19.5437
5.753	6.4186	17	8	2.0076	87.7541	33.8412	5.786	6.5323	17	8	0.9865	110.33	34.0353	3.114	2.5355	16	8	0.0103	50.2373	19.4625
5.74	6.3936	17	8	2.0076	87.2567	33.7647	5.772	6.4965	17	8	0.9865	109.618	33.9529	3.101	2.5058	16	8	0.0103	49.6464	19.3813
5.726	6.3697	17	8	2.0076	86.7812	33.6824	5.759	6.461	17	8	0.9865	108.912	33.8765	3.089	2.4754	16	8	0.0103	49.0416	19.3062
5.713	6.3462	17	8	2.0076	86.3137	33.6059	5.746	6.4259	17	8	0.9865	108.213	33.8	3.073	2.4456	16	8	0.0103	48.4488	19.2063
5.701	6.3214	17	8	2.0076	85.8203	33.5353	5.732	6.392	17	8	0.9865	107.539	33.7176	3.058	2.415	16	8	0.0103	47.84	19.1125
5.687	6.2971	17	8	2.0076	85.3369	33.4529	5.72	6.3576	17	8	0.9865	106.855	33.6471	3.044	2.3859	16	8	0.0103	47.2611	19.025
5.675	6.2738	17	8	2.0076	84.8734	33.3824	5.707	6.3241	17	8	0.9865	106.188	33.5706	3.028	2.3568	16	8	0.0103	46.6821	18.925
5.663	6.2511	17	8	2.0076	84.4218	33.3118	5.693	6.2898	17	8	0.9865	105.506	33.4882	3.014	2.3286	16	8	0.0103	46.1211	18.8375
5.651	6.2277	17	8	2.0076	83.9562	33.2412	5.681	6.2568	17	8	0.9865	104.849	33.4176	3.001	2.2999	16	8	0.0103	45.5501	18.7562
5.638	6.2058	17	8	2.0076	83.5205	33.1647	5.669	6.223	17	8	0.9865	104.177	33.3471	2.988	2.2727	16	8	0.0103	45.009	18.675
5.625	6.1834	17	8	2.0076	83.0749	33.0882	5.657	6.1911	17	8	0.9865	103.542	33.2765	2.975	2.2454	16	8	0.0103	44.4659	18.5938
5.612	6.1618	17	8	2.0076	82.6452	33.0118	5.644	6.1587	17	8	0.9865	102.898	33.2	2.963	2.219	16	8	0.0103	43.9407	18.5188
5.599	6.1395	17	8	2.0076	82.2015	32.9353	5.63	6.1275	17	8	0.9865	102.277	33.1176	2.95	2.1923	16	8	0.0103	43.4095	18.4375
5.586	6.1185	17	8	2.0076	81.7838	32.8588	5.618	6.0963	17	8	0.9865	101.656	33.0471	2.937	2.1659	16	8	0.0103	42.8843	18.3562
5.574	6.0963	17	8	2.0076	81.3421	32.7882	5.605	6.0653	17	8	0.9865	101.04	32.9706	2.924	2.1385	16	8	0.0103	42.3392	18.275
5.562	6.0752	17	8	2.0076	80.9223	32.7176	5.593	6.0352	17	8	0.9865	100.441	32.9	2.912	2.1124	16	8	0.0103	41.82	18.2
5.551	6.0547	17	8	2.0076	80.5145	32.6529	5.58	6.0049	17	8	0.9865	99.8379	32.8235	2.9	2.0858	16	8	0.0103	41.2908	18.125
5.54	6.0329	17	8	2.0076	80.0808	32.5882	5.569	5.9752	17	8	0.9865	99.247	32.7588	2.888	2.06	16	8	0.0103	40.7775	18.05
5.528	6.0128	17	8	2.0076	79.6809	32.5176	5.557	5.9456	17	8	0.9865	98.6582	32.6882	2.876	2.0328	16	8	0.0103	40.2364	17.975
5.515	5.9915	17	8	2.0076	79.2572	32.4412	5.546	5.9165	17	8	0.9865	98.0792	32.6235	2.864	2.0059	16	8	0.0103	39.7012	17.9
5.501	5.9705	17	8	2.0076	78.8394	32.3588	5.535	5.887	17	8	0.9865	97.4923	32.5588	2.851	1.9793	16	8	0.0103	39.172	17.8188
5.488	5.95	17	8	2.0076	78.4316	32.2824	5.523	5.8587	17	8	0.9865	96.9293	32.4882	2.839	1.9516	16	8	0.0103	38.6209	17.7437
5.477	5.9304	17	8	2.0076	78.0416	32.2176	5.509	5.8288	17	8	0.9865	96.3345	32.4059	2.826	1.9242	16	8	0.0103	38.0758	17.6625
5.466	5.9109	17	8	2.0076	77.6537	32.1529	5.496	5.8011	17	8	0.9865	95.7834	32.3294	2.812	1.8958	16	8	0.0103	37.5108	17.575
5.455	5.8905	17	8	2.0076	77.2478	32.0882	5.485	5.7724	17	8	0.9865	95.2125	32.2647	2.8	1.867	16	8	0.0103	36.9379	17.5
5.443	5.8708	17	8	2.0076	76.8559	32.0176	5.474	5.7448	17	8	0.9865	94.6634	32.2	2.787	1.8386	16	8	0.0103	36.3729	17.4187
5.431	5.851	17	8	2.0076	76.462	31.9471	5.463	5.7186	17	8	0.9865	94.1421	32.1353	2.773	1.811	16	8	0.0103	35.8238	17.3313
5.419	5.8317	17	8	2.0076	76.0781	31.8765	5.452	5.69	17	8	0.9865	93.5732	32.0706	2.76	1.7838	16	8	0.0103	35.2827	17.25
5.407	5.8117	17	8	2.0076	75.6802	31.8059	5.44	5.664	17	8	0.9865	93.0559	32	2.747	1.7575	16	8	0.0103	34.7594	17.1687
5.395	5.7915	17	8	2.0076	75.2783	31.7353	5.428	5.6359	17	8	0.9865	92.4969	31.9294	2.733	1.7313	16	8	0.0103	34.2382	17.0813
5.381	5.773	17	8	2.0076	74.9103	31.6529	5.416	5.6079	17	8	0.9865	91.9398	31.8588	2.72	1.7071	16	8	0.0103	33.7568	17
5.369	5.7539	17	8	2.0076	74.5303	31.5824	5.404	5.5807	17	8	0.9865	91.3987	31.7882	2.705	1.6814	16	8	0.0103	33.2455	16.9062
5.358	5.7346	17	8	2.0076	74.1463	31.5176	5.392	5.5539	17	8	0.9865	90.8655	31.7176	2.691	1.6557	16	8	0.0103	32.7342	16.8187
5.346	5.7158	17	8	2.0076	73.7723	31.4471	5.379	5.5274	17	8	0.9865	90.3383	31.6412	2.678	1.6305	16	8	0.0103	32.2329	16.7375
5.334	5.6972	17	8	2.0076	73.4023	31.3765	5.368	5.5	17	8	0.9865	89.7932	31.5765	2.664	1.6047	16	8	0.0103	31.7196	16.65
5.322	5.6785	17	8	2.0076	73.0302	31.3059	5.356	5.4735	17	8	0.9865	89.266	31.5059	2.649	1.5788	16	8	0.0103	31.2043	16.5562
5.31	5.6597	17	8	2.0076	72.6562	31.2353	5.345	5.449	17	8	0.9865	88.7786	31.4412	2.636	1.5539	16	8	0.0103	30.7089	16.475
5.299	5.6419	17	8	2.0076	72.3021	31.1706	5.332	5.4218	17	8	0.9865	88.2375	31.3647	2.623	1.5286	16	8	0.0103	30.2056	16.3938
5.288	5.6232	17	8	2.0076	71.9301	31.1059	5.32	5.3971	17	8	0.9865	87.7461	31.2941	2.61	1.5039	16	8	0.0103	29.7142	16.3125
5.275	5.6048	17	8	2.0076	71.564	31.0294	5.309	5.37	17	8	0.9865	87.207	31.2294	2.597	1.4798	16	8	0.0103	29.2348	16.2312
5.265	5.5859	17	8	2.0076	71.188	30.9706	5.298	5.3447	17	8	0.9865	86.7036	31.1647	2.584	1.4547	16	8	0.0103	28.7354	16.15
5.253	5.5684	17	8	2.0076	70.8399	30.9	5.286	5.3188	17	8	0.9865	86.1884	31.0941	2.572	1.4318	16	8	0.0103	28.2798	16.075
5.241	5.5493	17	8	2.0076	70.4599	30.8294	5.274	5.2932	17	8	0.9865	85.6791	31.0235	2.558	1.4072	16	8	0.0103	27.7904	15.9875
5.229	5.5297	17	8	2.0076	70.07	30.7588	5.264	5.2683	17	8	0.9865	85.1837	30.9647	2.543	1.3858	16	8	0.0103	27.3647	15.8938
5.216	5.5119	17	8	2.0076	69.7158	30.6824	5.251	5.2417	17	8	0.9865	84.6545	30.8882	2.53	1.3611	16	8	0.0103	26.8733	15.8125
5.205	5.4928	17	8	2.0076	69.3359	30.6176	5.239	5.2161	17	8	0.9865	84.1452	30.8176	2.516	1.3374	16	8	0.0103	26.4018	15.725
5.195	5.4733	17	8	2.0076	68.9479	30.5588	5.227	5.188	17	8	0.9865	83.5862	30.7471	2.503	1.3143	16	8	0.0103	25.9423	15.6438
5.182	5.4549	17	8	2.0076	68.5819	30.4824	5.214	5.1621	17	8	0.9865	83.0709	30.6706	2.489	1.2909	16	8	0.0103	25.4767	15.5562
5.171	5.4372	17	8	2.0076	68.2297	30.4176	5.204	5.1362	17	8	0.9865	82.5557	30.6118	2.477	1.2685	16	8	0.0103	25.0311	15.4812
5.159	5.4199	17	8	2.0076	67.8856	30.3471	5.192	5.113	17	8	0.9865	82.0941	30.5412	2.467	1.2454	16	8	0.0103	24.5715	15.4188
5.147	5.4019	17	8	2.0076	67.5275	30.2765	5.18	5.0869	17	8	0.9865	81.5749	30.4706	2.456	1.2238	16	8	0.0103	24.1418	15.35
5.136	5.3842	17	8	2.0076	67.1753	30.2118	5.168	5.0615	17	8	0.9865	81.0695	30.4	2.445	1.2017	16	8	0.0103	23.7021	15.2812
5.124	5.3662	17	8	2.0076	66.8172	30.1412	5.156	5.0363	17	8	0.9865	80.5682	30.3294	2.433	1.1792	16	8	0.0103	23.2545	15.2062
5.11	5.3474	17	8	2.0076	66.4432	30.0588	5.145	5.0116	17	8	0.9865	80.0768	30.2647	2.421	1.1567	16	8	0.0103	22.8069	15.1312
5.096	5.3297	17	8	2.0076	66.0911	29.9765	5.133	4.9874	17	8	0.9865	79.5954	30.1941	2.408	1.1358	16	8	0.0103	22.3911	15.05
5.083	5.3115	17	8	2.0076	65.729	29.9	5.12	4.9632	17	8	0.9865	79.1139	30.1176	2.395	1.1123	16	8	0.0103	21.9236	14.9688
5.068	5.2936	17	8	2.0076	65.3729	29.8118	5.106	4.9378	17	8	0.9865	78.6086	30.0353	2.384	1.0906	16	8	0.0103	21.4919	14.9
5.053	5.2761	17	8	2.0076	65.0247	29.7235	5.093	4.9123	17	8	0.9865	78.1013	29.9588	2.372	1.0681	16	8	0.0103	21.0443	14.825
5.039	5.2597	17	8	2.0076	64.6985	29.6412	5.079	4.888	17	8	0.9865	77.6179	29.8765	2.36	1.0472	16	8	0.0103	20.6285	14.75
5.026	5.2429	17	8	2.0076	64.3642	29.5647	5.064	4.8623	17	8	0.9865	77.1066	29.7882	2.347	1.0247	16	8	0.0103	20.1808	14.6687
5.013	5.2259	17	8	2.0076	64.026	29.4882	5.049	4.8397	17	8	0.9865	76.657	29.7	2.334	1.0033	16	8	0.0103	19.7551	14.5875
5.001	5.2094	17	8	2.0076	63.6978	29.4176	5.036	4.8163	17	8	0.9865	76.1915	29.6235	2.322	0.9829	16	8	0.0103	19.3493	14.5125
4.989	5.1931	17	8	2.0076	63.3735	29.3471	5.023	4.7923	17	8	0.9865	75.714	29.5471	2.31	0.9619	16	8	0.0103	18.9315	14.4375
4.977	5.1774	17	8	2.0076	63.0612	29.2765	5.011	4.7703	17	8	0.9865	75.2763	29.4765	2.298	0.9404	16	8	0.0103	18.5038	14.3625
4.965	5.1618	17	8	2.0076	62.7508	29.2059	4.999	4.7479	17	8	0.9865	74.8307	29.4059	2.286	0.9196	16	8	0.0103	18.0899	14.2875
4.953	5.1454	17	8	2.0076	62.4245	29.1353	4.987	4.7256	17	8	0.9865	74.387	29.3353	2.274	0.8989	16	8	0.0103	17.6781	14.2125
4.942	5.1297	17	8	2.0076	62.1122	29.0706	4.974	4.7046	17	8	0.9865	73.9692	29.2588	2.262	0.8781	16	8	0.0103	17.2643	14.1375
4.93	5.1134	17	8	2.0076	61.7879	29	4.963	4.6833	17	8	0.9865	73.5455	29.1941	2.251	0.8573	16	8	0.0103	16.8505	14.0687
4.918	5.0976	17	8	2.0076	61.4736	28.9294	4.951	4.661	17	8	0.9865	73.1019	29.1235	2.238	0.8361	16	8	0.0103	16.4288	13.9875
4.908	5.0822	17	8	2.0076	61.1672	28.8706	4.94	4.6391	17	8	0.9865	72.6662	29.0588	2.225	0.815	16	8	0.0103	16.009	13.9062
4.897	5.0651	17	8	2.0076	60.827	28.8059	4.927	4.6164	17	8	0.9865	72.2146	28.9824	2.212	0.7931	16	8	0.0103	15.5733	13.825
4.885	5.0492	17	8	2.0076	60.5107	28.7353	4.916	4.5947	17	8	0.9865	71.7829	28.9176	2.199	0.7718	16	8	0.0103	15.1496	13.7437
4.874	5.0326	17	8	2.0076	60.1805	28.6706	4.905	4.5717	17	8	0.9865	71.3253	28.8529	2.186	0.749	16	8	0.0103	14.696	13.6625
4.863	5.0161	17	8	2.0076	59.8522	28.6059	4.893	4.5492	17	8	0.9865	70.8777	28.7824	2.173	0.7281	16	8	0.0103	14.2802	13.5813
4.85	4.999	17	8	2.0076	59.512	28.5294	4.882	4.5271	17	8	0.9865	70.438	28.7176	2.161	0.7083	16	8	0.0103	13.8863	13.5062
4.836	4.9819	17	8	2.0076	59.1718	28.4471	4.87	4.5043	17	8	0.9865	69.9844	28.6471	2.149	0.6883	16	8	0.0103	13.4884	13.4313
4.822	4.9643	17	8	2.0076	58.8217	28.3647	4.858	4.4818	17	8	0.9865	69.5368	28.5765	2.136	0.6697	16	8	0.0103	13.1183	13.35
4.808	4.9481	17	8	2.0076	58.4994	28.2824	4.844	4.4582	17	8	0.9865	69.0673	28.4941	2.123	0.6507	16	8	0.0103	12.7404	13.2688
4.796	4.931	17	8	2.0076	58.1592	28.2118	4.831	4.4363	17	8	0.9865	68.6316	28.4176	2.111	0.6315	16	8	0.0103	12.3584	13.1938
4.783	4.914	17	8	2.0076	57.821	28.1353	4.818	4.4135	17	8	0.9865	68.178	28.3412	2.098	0.6112	16	8	0.0103	11.9545	13.1125
4.769	4.8974	17	8	2.0076	57.4907	28.0529	4.806	4.3909	17	8	0.9865	67.7284	28.2706	2.085	0.5917	16	8	0.0103	11.5666	13.0312
4.757	4.8816	17	8	2.0076	57.1764	27.9824	4.793	4.3687	17	8	0.9865	67.2867	28.1941	2.072	0.5709	16	8	0.0103	11.1528	12.95
4.743	4.8658	17	8	2.0076	56.8621	27.9	4.779	4.3464	17	8	0.9865	66.8431	28.1118	2.059	0.5517	16	8	0.0103	10.7708	12.8688
4.728	4.8497	17	8	2.0076	56.5418	27.8118	4.767	4.3236	17	8	0.9865	66.3895	28.0412	2.045	0.5311	16	8	0.0103	10.361	12.7812
4.716	4.8339	17	8	2.0076	56.2275	27.7412	4.754	4.3024	17	8	0.9865	65.9677	27.9647	2.031	0.5106	16	8	0.0103	9.95315	12.6938
4.703	4.8186	17	8	2.0076	55.9231	27.6647	4.739	4.281	17	8	0.9865	65.542	27.8765	2.018	0.492	16	8	0.0103	9.58312	12.6125
4.689	4.8025	17	8	2.0076	55.6028	27.5824	4.725	4.2594	17	8	0.9865	65.1123	27.7941	2.006	0.4728	16	8	0.0103	9.20115	12.5375
4.676	4.7874	17	8	2.0076	55.3024	27.5059	4.713	4.239	17	8	0.9865	64.7064	27.7235	1.992	0.4527	16	8	0.0103	8.80127	12.45
4.663	4.7722	17	8	2.0076	55	27.4294	4.699	4.2163	17	8	0.9865	64.2548	27.6412	1.979	0.434	16	8	0.0103	8.42924	12.3688
4.65	4.7566	17	8	2.0076	54.6896	27.3529	4.685	4.1953	17	8	0.9865	63.837	27.5588	1.967	0.4161	16	8	0.0103	8.07313	12.2938
4.636	4.742	17	8	2.0076	54.3992	27.2706	4.673	4.174	17	8	0.9865	63.4133	27.4882	1.953	0.3983	16	8	0.0103	7.71901	12.2063
4.623	4.7277	17	8	2.0076	54.1147	27.1941	4.659	4.1529	17	8	0.9865	62.9935	27.4059	1.937	0.3811	16	8	0.0103	7.37683	12.1063
4.612	4.714	17	8	2.0076	53.8421	27.1294	4.645	4.1325	17	8	0.9865	62.5877	27.3235	1.925	0.3637	16	8	0.0103	7.03067	12.0312
4.599	4.6992	17	8	2.0076	53.5477	27.0529	4.632	4.1134	17	8	0.9865	62.2077	27.2471	1.914	0.3463	16	8	0.0103	6.68451	11.9625
4.586	4.6851	17	8	2.0076	53.2672	26.9765	4.62	4.0935	17	8	0.9865	61.8118	27.1765	1.903	0.3295	16	8	0.0103	6.35028	11.8938
4.575	4.6704	17	8	2.0076	52.9747	26.9118	4.608	4.0741	17	8	0.9865	61.4259	27.1059	1.891	0.3131	16	8	0.0103	6.02401	11.8187
4.562	4.6574	17	8	2.0076	52.7161	26.8353	4.595	4.0548	17	8	0.9865	61.0419	27.0294	1.879	0.296	16	8	0.0103	5.68382	11.7438
4.55	4.643	17	8	2.0076	52.4296	26.7647	4.583	4.0343	17	8	0.9865	60.6341	26.9588	1.867	0.279	16	8	0.0103	5.34562	11.6687
4.537	4.628	17	8	2.0076	52.1312	26.6882	4.571	4.0156	17	8	0.9865	60.262	26.8882	1.856	0.261	16	8	0.0103	4.98752	11.6
4.525	4.6145	17	8	2.0076	51.8626	26.6176	4.558	3.9965	17	8	0.9865	59.882	26.8118	1.845	0.2423	16	8	0.0103	4.61549	11.5312
4.513	4.6003	17	8	2.0076	51.5801	26.5471	4.545	3.9776	17	8	0.9865	59.506	26.7353	1.832	0.224	16	8	0.0103	4.25143	11.45
4.498	4.5861	17	8	2.0076	51.2976	26.4588	4.533	3.9585	17	8	0.9865	59.1261	26.6647	1.821	0.2049	16	8	0.0103	3.87144	11.3812
4.486	4.5734	17	8	2.0076	51.045	26.3882	4.521	3.9393	17	8	0.9865	58.7441	26.5941	1.809	0.1867	16	8	0.0103	3.50937	11.3063
4.475	4.5597	17	8	2.0076	50.7724	26.3235	4.507	3.9207	17	8	0.9865	58.3741	26.5118	1.796	0.1676	16	8	0.0103	3.12938	11.225
4.462	4.5452	17	8	2.0076	50.4839	26.2471	4.495	3.9019	17	8	0.9865	58	26.4412	1.784	0.1483	16	8	0.0103	2.74542	11.15
4.45	4.5326	17	8	2.0076	50.2333	26.1765	4.484	3.8858	17	8	0.9865	57.6797	26.3765	1.771	0.1286	16	8	0.0103	2.3535	11.0687
4.438	4.5184	17	8	2.0076	49.9508	26.1059	4.472	3.866	17	8	0.9865	57.2858	26.3059	1.758	0.1098	16	8	0.0103	1.97949	10.9875
4.425	4.5044	17	8	2.0076	49.6723	26.0294	4.46	3.8482	17	8	0.9865	56.9317	26.2353	1.746	0.0924	16	8	0.0103	1.63333	10.9125
4.413	4.4931	17	8	2.0076	49.4475	25.9588	4.448	3.8297	17	8	0.9865	56.5637	26.1647	1.732	0.0754	16	8	0.0103	1.29512	10.825
4.402	4.4796	17	8	2.0076	49.1789	25.8941	4.436	3.8113	17	8	0.9865	56.1976	26.0941	1.718	0.0603	16	8	0.0103	0.994718	10.7375
4.389	4.466	17	8	2.0076	48.9083	25.8176	4.424	3.7943	17	8	0.9865	55.8594	26.0235	1.705	0.0446	16	8	0.0103	0.682377	10.6562
4.376	4.4538	17	8	2.0076	48.6656	25.7412	4.413	3.7765	17	8	0.9865	55.5053	25.9588	1.689	0.0277	16	8	0.0103	0.346162	10.5563
4.363	4.44	17	8	2.0076	48.3911	25.6647	4.4	3.7587	17	8	0.9865	55.1512	25.8824	1.674	0.011	16	8	0.0103	0.0139261	10.4625
4.35	4.427	17	8	2.0076	48.1324	25.5882	4.387	3.7399	17	8	0.9865	54.7772	25.8059	1.661	-0.0057	16	8	0.0103	-0.31831	10.3812
4.339	4.4157	17	8	2.0076	47.9076	25.5235	4.374	3.7221	17	8	0.9865	54.423	25.7294	1.65	-0.0129	16	8	0.0103	-0.461549	10.3125
4.327	4.4019	17	8	2.0076	47.6331	25.4529	4.361	3.7056	17	8	0.9865	54.0948	25.6529	1.648	0.0167	16	8	0.0103	0.127324	10.3
4.313	4.3892	17	8	2.0076	47.3804	25.3706	4.35	3.6882	17	8	0.9865	53.7486	25.5882	1.648	0.0383	16	8	0.0103	0.557042	10.3
4.301	4.3767	17	8	2.0076	47.1317	25.3	4.338	3.6713	17	8	0.9865	53.4124	25.5176	1.648	0.0542	16	8	0.0103	0.873363	10.3
4.288	4.3648	17	8	2.0076	46.895	25.2235	4.325	3.6547	17	8	0.9865	53.0822	25.4412	1.648	0.0662	16	8	0.0103	1.1121	10.3
4.277	4.3519	17	8	2.0076	46.6384	25.1588	4.312	3.6364	17	8	0.9865	52.7181	25.3647	1.648	0.077	16	8	0.0103	1.32695	10.3
4.265	4.3388	17	8	2.0076	46.3778	25.0882	4.3	3.6211	17	8	0.9865	52.4137	25.2941	1.648	0.0867	16	8	0.0103	1.51993	10.3
4.253	4.3265	17	8	2.0076	46.133	25.0176	4.287	3.6024	17	8	0.9865	52.0417	25.2176	1.648	0.0952	16	8	0.0103	1.68903	10.3
4.241	4.3132	17	8	2.0076	45.8685	24.9471	4.276	3.5857	17	8	0.9865	51.7094	25.1529	1.648	0.1027	16	8	0.0103	1.83824	10.3
4.229	4.3014	17	8	2.0076	45.6337	24.8765	4.264	3.5686	17	8	0.9865	51.3692	25.0824	1.648	0.1098	16	8	0.0103	1.97949	10.3
4.216	4.2877	17	8	2.0076	45.3611	24.8	4.252	3.5514	17	8	0.9865	51.0271	25.0118	1.648	0.1162	16	8	0.0103	2.10681	10.3
4.203	4.2744	17	8	2.0076	45.0966	24.7235	4.24	3.5344	17	8	0.9865	50.6889	24.9412	1.648	0.1226	16	8	0.0103	2.23414	10.3
4.189	4.262	17	8	2.0076	44.8499	24.6412	4.227	3.5166	17	8	0.9865	50.3347	24.8647	1.648	0.1286	16	8	0.0103	2.3535	10.3
4.175	4.2489	17	8	2.0076	44.5892	24.5588	4.213	3.4993	17	8	0.9865	49.9906	24.7824	1.648	0.1338	16	8	0.0103	2.45695	10.3
4.162	4.2363	17	8	2.0076	44.3386	24.4824	4.2	3.4823	17	8	0.9865	49.6524	24.7059	1.648	0.1393	16	8	0.0103	2.56637	10.3
4.15	4.224	17	8	2.0076	44.0939	24.4118	4.187	3.4659	17	8	0.9865	49.3261	24.6294	1.648	0.1438	16	8	0.0103	2.6559	10.3
4.138	4.2117	17	8	2.0076	43.8492	24.3412	4.173	3.4485	17	8	0.9865	48.9799	24.5471	1.648	0.1486	16	8	0.0103	2.75139	10.3
4.125	4.2003	17	8	2.0076	43.6224	24.2647	4.16	3.4323	17	8	0.9865	48.6576	24.4706	1.648	0.1531	16	8	0.0103	2.84092	10.3
4.113	4.1873	17	8	2.0076	43.3638	24.1941	4.147	3.4157	17	8	0.9865	48.3274	24.3941	1.648	0.1572	16	8	0.0103	2.92248	10.3
4.1	4.1745	17	8	2.0076	43.1091	24.1176	4.135	3.4002	17	8	0.9865	48.019	24.3235	1.648	0.1614	16	8	0.0103	3.00604	10.3
4.087	4.1619	17	8	2.0076	42.8584	24.0412	4.123	3.3843	17	8	0.9865	47.7027	24.2529	1.648	0.1657	16	8	0.0103	3.09158	10.3
4.072	4.1494	17	8	2.0076	42.6098	23.9529	4.111	3.3676	17	8	0.9865	47.3705	24.1824	1.648	0.1696	16	8	0.0103	3.16917	10.3
4.057	4.1361	17	8	2.0076	42.3452	23.8647	4.098	3.3525	17	8	0.9865	47.0701	24.1059	1.648	0.1731	16	8	0.0103	3.2388	10.3
4.043	4.123	17	8	2.0076	42.0845	23.7824	4.084	3.3349	17	8	0.9865	46.7199	24.0235	1.648	0.1771	16	8	0.0103	3.31838	10.3
4.027	4.1107	17	8	2.0076	41.8398	23.6882	4.069	3.3186	17	8	0.9865	46.3957	23.9353	1.648	0.1818	16	8	0.0103	3.41188	10.3
4.013	4.098	17	8	2.0076	41.5872	23.6059	4.054	3.3014	17	8	0.9865	46.0535	23.8471	1.644	0.1488	16	8	0.0103	2.75537	10.275
4	4.0874	17	8	2.0076	41.3763	23.5294	4.039	3.2853	17	8	0.9865	45.7332	23.7588	1.632	0.0866	16	8	0.0103	1.51794	10.2
3.987	4.0753	17	8	2.0076	41.1356	23.4529	4.024	3.2699	17	8	0.9865	45.4268	23.6706	1.619	0.0406	16	8	0.0103	0.602799	10.1188
3.974	4.0647	17	8	2.0076	40.9247	23.3765	4.01	3.2539	17	8	0.9865	45.1085	23.5882	1.607	0.0051	16	8	0.0103	-0.103451	10.0437
3.962	4.0528	17	8	2.0076	40.688	23.3059	3.997	3.2382	17	8	0.9865	44.7961	23.5118	1.596	-0.0129	16	8	0.0103	-0.461549	9.975
3.949	4.0418	17	8	2.0076	40.4691	23.2294	3.984	3.2237	17	8	0.9865	44.5077	23.4353	1.594	0.0108	16	8	0.0103	0.00994718	9.9625
3.937	4.0311	17	8	2.0076	40.2563	23.1588	3.971	3.2083	17	8	0.9865	44.2013	23.3588	1.594	0.0272	16	8	0.0103	0.336215	9.9625
3.924	4.0196	17	8	2.0076	40.0275	23.0824	3.958	3.1943	17	8	0.9865	43.9228	23.2824	1.594	0.0387	16	8	0.0103	0.565	9.9625
3.912	4.0082	17	8	2.0076	39.8007	23.0118	3.945	3.1798	17	8	0.9865	43.6343	23.2059	1.594	0.0478	16	8	0.0103	0.746039	9.9625
3.9	3.9969	17	8	2.0076	39.5759	22.9412	3.933	3.1661	17	8	0.9865	43.3618	23.1353	1.594	0.0557	16	8	0.0103	0.903204	9.9625
3.889	3.9859	17	8	2.0076	39.357	22.8765	3.921	3.1516	17	8	0.9865	43.0733	23.0647	1.594	0.0623	16	8	0.0103	1.03451	9.9625
3.877	3.9741	17	8	2.0076	39.1223	22.8059	3.908	3.1369	17	8	0.9865	42.7808	22.9882	1.594	0.0685	16	8	0.0103	1.15785	9.9625
3.865	3.9633	17	8	2.0076	38.9074	22.7353	3.897	3.1225	17	8	0.9865	42.4944	22.9235	1.594	0.0742	16	8	0.0103	1.27125	9.9625
3.853	3.9505	17	8	2.0076	38.6528	22.6647	3.885	3.1079	17	8	0.9865	42.2039	22.8529	1.594	0.0789	16	8	0.0103	1.36475	9.9625
3.84	3.9387	17	8	2.0076	38.418	22.5882	3.874	3.0938	17	8	0.9865	41.9234	22.7882	1.594	0.084	16	8	0.0103	1.46621	9.9625
3.828	3.9264	17	8	2.0076	38.1733	22.5176	3.862	3.0786	17	8	0.9865	41.621	22.7176	1.594	0.0882	16	8	0.0103	1.54977	9.9625
3.814	3.9143	17	8	2.0076	37.9326	22.4353	3.849	3.0634	17	8	0.9865	41.3186	22.6412	1.594	0.0922	16	8	0.0103	1.62935	9.9625
3.801	3.9016	17	8	2.0076	37.6799	22.3588	3.836	3.0475	17	8	0.9865	41.0023	22.5647	1.594	0.096	16	8	0.0103	1.70495	9.9625
3.788	3.8894	17	8	2.0076	37.4372	22.2824	3.823	3.0319	17	8	0.9865	40.6919	22.4882	1.594	0.1005	16	8	0.0103	1.79447	9.9625
3.774	3.8767	17	8	2.0076	37.1846	22.2	3.81	3.0159	17	8	0.9865	40.3736	22.4118	1.594	0.1041	16	8	0.0103	1.86609	9.9625
3.76	3.8647	17	8	2.0076	36.9458	22.1176	3.797	3.0002	17	8	0.9865	40.0613	22.3353	1.594	0.1078	16	8	0.0103	1.9397	9.9625
3.747	3.8523	17	8	2.0076	36.6991	22.0412	3.784	2.9841	17	8	0.9865	39.741	22.2588	1.594	0.1104	16	8	0.0103	1.99143	9.9625
3.733	3.8408	17	8	2.0076	36.4704	21.9588	3.77	2.9686	17	8	0.9865	39.4326	22.1765	1.594	0.1137	16	8	0.0103	2.05708	9.9625
3.719	3.8281	17	8	2.0076	36.2177	21.8765	3.756	2.9523	17	8	0.9865	39.1083	22.0941	1.594	0.1168	16	8	0.0103	2.11875	9.9625
3.704	3.8172	17	8	2.0076	36.0008	21.7882	3.743	2.9366	17	8	0.9865	38.796	22.0176	1.594	0.12	16	8	0.0103	2.18241	9.9625
3.69	3.8054	17	8	2.0076	35.7661	21.7059	3.729	2.9223	17	8	0.9865	38.5115	21.9353	1.594	0.1228	16	8	0.0103	2.23812	9.9625
3.677	3.7937	17	8	2.0076	35.5333	21.6294	3.715	2.9074	17	8	0.9865	38.2151	21.8529	1.594	0.1256	16	8	0.0103	2.29382	9.9625
3.663	3.7823	17	8	2.0076	35.3065	21.5471	3.7	2.8934	17	8	0.9865	37.9366	21.7647	1.594	0.1287	16	8	0.0103	2.35549	9.9625
3.648	3.7711	17	8	2.0076	35.0837	21.4588	3.687	2.8783	17	8	0.9865	37.6362	21.6882	1.594	0.1315	16	8	0.0103	2.4112	9.9625
3.634	3.7595	17	8	2.0076	34.8529	21.3765	3.673	2.8642	17	8	0.9865	37.3557	21.6059	1.594	0.1334	16	8	0.0103	2.449	9.9625
3.621	3.7488	17	8	2.0076	34.6401	21.3	3.658	2.8488	17	8	0.9865	37.0493	21.5176	1.594	0.1363	16	8	0.0103	2.50669	9.9625
3.609	3.7378	17	8	2.0076	34.4212	21.2294	3.644	2.8344	17	8	0.9865	36.7628	21.4353	1.594	0.139	16	8	0.0103	2.56041	9.9625
3.595	3.7268	17	8	2.0076	34.2024	21.1471	3.631	2.8198	17	8	0.9865	36.4723	21.3588	1.594	0.1416	16	8	0.0103	2.61213	9.9625
3.582	3.7167	17	8	2.0076	34.0015	21.0706	3.618	2.8062	17	8	0.9865	36.2018	21.2824	1.594	0.1436	16	8	0.0103	2.65192	9.9625
3.57	3.7053	17	8	2.0076	33.7747	21	3.605	2.7929	17	8	0.9865	35.9372	21.2059	1.594	0.1458	16	8	0.0103	2.69569	9.9625
3.555	3.6955	17	8	2.0076	33.5797	20.9118	3.592	2.7794	17	8	0.9865	35.6686	21.1294	1.594	0.1481	16	8	0.0103	2.74144	9.9625
3.541	3.6851	17	8	2.0076	33.3728	20.8294	3.579	2.7662	17	8	0.9865	35.406	21.0529	1.594	0.1505	16	8	0.0103	2.78919	9.9625
3.528	3.6743	17	8	2.0076	33.1579	20.7529	3.566	2.7536	17	8	0.9865	35.1553	20.9765	1.594	0.1524	16	8	0.0103	2.82699	9.9625
3.514	3.6641	17	8	2.0076	32.955	20.6706	3.551	2.7399	17	8	0.9865	34.8828	20.8882	1.594	0.1545	16	8	0.0103	2.86877	9.9625
3.5	3.6532	17	8	2.0076	32.7382	20.5882	3.538	2.728	17	8	0.9865	34.646	20.8118	1.594	0.1569	16	8	0.0103	2.91651	9.9625
3.486	3.6433	17	8	2.0076	32.5412	20.5059	3.524	2.7143	17	8	0.9865	34.3735	20.7294	1.594	0.1584	16	8	0.0103	2.94636	9.9625
3.474	3.6333	17	8	2.0076	32.3423	20.4353	3.51	2.7022	17	8	0.9865	34.1328	20.6471	1.594	0.1608	16	8	0.0103	2.9941	9.9625
3.463	3.6231	17	8	2.0076	32.1394	20.3706	3.496	2.6895	17	8	0.9865	33.8801	20.5647	1.594	0.1627	16	8	0.0103	3.0319	9.9625
3.453	3.6128	17	8	2.0076	31.9344	20.3118	3.483	2.6767	17	8	0.9865	33.6255	20.4882	1.594	0.1642	16	8	0.0103	3.06174	9.9625
3.441	3.6025	17	8	2.0076	31.7295	20.2412	3.472	2.6645	17	8	0.9865	33.3827	20.4235	1.594	0.1666	16	8	0.0103	3.10949	9.9625
3.43	3.5921	17	8	2.0076	31.5226	20.1765	3.463	2.6529	17	8	0.9865	33.152	20.3706	1.594	0.1683	16	8	0.0103	3.14331	9.9625
3.417	3.5817	17	8	2.0076	31.3157	20.1	3.451	2.6405	17	8	0.9865	32.9053	20.3	1.594	0.1699	16	8	0.0103	3.17514	9.9625
3.404	3.5716	17	8	2.0076	31.1148	20.0235	3.44	2.6286	17	8	0.9865	32.6685	20.2353	1.594	0.1716	16	8	0.0103	3.20896	9.9625
3.392	3.5615	17	8	2.0076	30.9139	19.9529	3.429	2.6168	17	8	0.9865	32.4338	20.1706	1.594	0.1734	16	8	0.0103	3.24477	9.9625
3.38	3.5508	17	8	2.0076	30.701	19.8824	3.416	2.6062	17	8	0.9865	32.2229	20.0941	1.594	0.1749	16	8	0.0103	3.27461	9.9625
3.368	3.5419	17	8	2.0076	30.5239	19.8118	3.402	2.5927	17	8	0.9865	31.9543	20.0118	1.594	0.1771	16	8	0.0103	3.31838	9.9625
3.356	3.5315	17	8	2.0076	30.317	19.7412	3.391	2.5808	17	8	0.9865	31.7176	19.9471	1.594	0.1782	16	8	0.0103	3.34026	9.9625
3.342	3.5219	17	8	2.0076	30.126	19.6588	3.379	2.5689	17	8	0.9865	31.4808	19.8765	1.594	0.1801	16	8	0.0103	3.37806	9.9625
3.33	3.5127	17	8	2.0076	29.943	19.5882	3.367	2.5576	17	8	0.9865	31.256	19.8059	1.594	0.1818	16	8	0.0103	3.41188	9.9625
3.318	3.5028	17	8	2.0076	29.7461	19.5176	3.354	2.5453	17	8	0.9865	31.0113	19.7294	1.594	0.1832	16	8	0.0103	3.43974	9.9625
3.306	3.4931	17	8	2.0076	29.5531	19.4471	3.341	2.5338	17	8	0.9865	30.7826	19.6529	1.594	0.1848	16	8	0.0103	3.47157	9.9625
3.294	3.4828	17	8	2.0076	29.3482	19.3765	3.329	2.5227	17	8	0.9865	30.5617	19.5824	1.594	0.1869	16	8	0.0103	3.51335	9.9625
3.282	3.4736	17	8	2.0076	29.1651	19.3059	3.317	2.5117	17	8	0.9865	30.3429	19.5118	1.594	0.1882	16	8	0.0103	3.53921	9.9625
3.27	3.4647	17	8	2.0076	28.9881	19.2353	3.305	2.4993	17	8	0.9865	30.0962	19.4412	1.594	0.1895	16	8	0.0103	3.56507	9.9625
3.259	3.4547	17	8	2.0076	28.7891	19.1706	3.293	2.4883	17	8	0.9865	29.8774	19.3706	1.594	0.1912	16	8	0.0103	3.59889	9.9625
3.247	3.4456	17	8	2.0076	28.6081	19.1	3.281	2.4773	17	8	0.9865	29.6585	19.3	1.594	0.1926	16	8	0.0103	3.62674	9.9625
3.236	3.4357	17	8	2.0076	28.4111	19.0353	3.269	2.466	17	8	0.9865	29.4337	19.2294	1.594	0.1938	16	8	0.0103	3.65062	9.9625
3.222	3.4263	17	8	2.0076	28.2241	18.9529	3.258	2.4539	17	8	0.9865	29.193	19.1647	1.594	0.1953	16	8	0.0103	3.68046	9.9625
3.21	3.4168	17	8	2.0076	28.0351	18.8824	3.246	2.4439	17	8	0.9865	28.9941	19.0941	1.594	0.1966	16	8	0.0103	3.70632	9.9625
3.196	3.4071	17	8	2.0076	27.8422	18.8	3.234	2.432	17	8	0.9865	28.7573	19.0235	1.594	0.1981	16	8	0.0103	3.73616	9.9625
3.183	3.3969	17	8	2.0076	27.6392	18.7235	3.221	2.419	17	8	0.9865	28.4987	18.9471	1.594	0.1995	16	8	0.0103	3.76401	9.9625
3.171	3.3877	17	8	2.0076	27.4562	18.6529	3.207	2.4079	17	8	0.9865	28.2779	18.8647	1.594	0.2009	16	8	0.0103	3.79187	9.9625
3.158	3.3784	17	8	2.0076	27.2712	18.5765	3.194	2.3958	17	8	0.9865	28.0371	18.7882	1.594	0.2019	16	8	0.0103	3.81176	9.9625
3.146	3.3698	17	8	2.0076	27.1001	18.5059	3.181	2.3839	17	8	0.9865	27.8004	18.7118	1.594	0.2034	16	8	0.0103	3.8416	9.9625
3.133	3.3599	17	8	2.0076	26.9032	18.4294	3.169	2.3726	17	8	0.9865	27.5756	18.6412	1.594	0.2049	16	8	0.0103	3.87144	9.9625
3.121	3.351	17	8	2.0076	26.7261	18.3588	3.156	2.362	17	8	0.9865	27.3647	18.5647	1.594	0.2056	16	8	0.0103	3.88537	9.9625
3.108	3.3429	17	8	2.0076	26.5649	18.2824	3.143	2.351	17	8	0.9865	27.1459	18.4882	1.594	0.2071	16	8	0.0103	3.91521	9.9625
3.095	3.3339	17	8	2.0076	26.3859	18.2059	3.131	2.3403	17	8	0.9865	26.933	18.4176	1.594	0.2082	16	8	0.0103	3.9371	9.9625
3.083	3.3252	17	8	2.0076	26.2128	18.1353	3.118	2.3294	17	8	0.9865	26.7161	18.3412	1.594	0.2095	16	8	0.0103	3.96296	9.9625
3.069	3.3158	17	8	2.0076	26.0258	18.0529	3.105	2.3186	17	8	0.9865	26.5013	18.2647	1.594	0.2107	16	8	0.0103	3.98683	9.9625
3.056	3.3067	17	8	2.0076	25.8448	17.9765	3.093	2.3073	17	8	0.9865	26.2765	18.1941	1.594	0.2122	16	8	0.0103	4.01667	9.9625
3.043	3.2966	17	8	2.0076	25.6438	17.9	3.08	2.2972	17	8	0.9865	26.0755	18.1176	1.594	0.2135	16	8	0.0103	4.04254	9.9625
3.028	3.2871	17	8	2.0076	25.4548	17.8118	3.067	2.2859	17	8	0.9865	25.8507	18.0412	1.594	0.2144	16	8	0.0103	4.06044	9.9625
3.015	3.2785	17	8	2.0076	25.2838	17.7353	3.054	2.275	17	8	0.9865	25.6339	17.9647	1.594	0.2155	16	8	0.0103	4.08232	9.9625
3.002	3.2692	17	8	2.0076	25.0987	17.6588	3.04	2.2634	17	8	0.9865	25.4031	17.8824	1.594	0.2168	16	8	0.0103	4.10819	9.9625
2.989	3.2598	17	8	2.0076	24.9117	17.5824	3.027	2.2522	17	8	0.9865	25.1803	17.8059	1.594	0.2183	16	8	0.0103	4.13803	9.9625
2.976	3.2514	17	8	2.0076	24.7446	17.5059	3.014	2.2406	17	8	0.9865	24.9495	17.7294	1.594	0.2188	16	8	0.0103	4.14798	9.9625
2.963	3.2434	17	8	2.0076	24.5855	17.4294	3.001	2.2301	17	8	0.9865	24.7406	17.6529	1.594	0.2198	16	8	0.0103	4.16787	9.9625
2.95	3.2349	17	8	2.0076	24.4164	17.3529	2.988	2.2182	17	8	0.9865	24.5039	17.5765	1.594	0.2212	16	8	0.0103	4.19572	9.9625
2.935	3.2265	17	8	2.0076	24.2492	17.2647	2.975	2.207	17	8	0.9865	24.2811	17.5	1.594	0.2221	16	8	0.0103	4.21363	9.9625
2.922	3.2172	17	8	2.0076	24.0642	17.1882	2.962	2.1972	17	8	0.9865	24.0861	17.4235	1.594	0.2237	16	8	0.0103	4.24546	9.9625
2.911	3.2092	17	8	2.0076	23.9051	17.1235	2.947	2.1866	17	8	0.9865	23.8752	17.3353	1.594	0.2246	16	8	0.0103	4.26336	9.9625
2.9	3.2015	17	8	2.0076	23.7519	17.0588	2.933	2.1765	17	8	0.9865	23.6743	17.2529	1.594	0.2255	16	8	0.0103	4.28127	9.9625
2.889	3.1938	17	8	2.0076	23.5987	16.9941	2.921	2.166	17	8	0.9865	23.4654	17.1824	1.594	0.2266	16	8	0.0103	4.30315	9.9625
2.877	3.185	17	8	2.0076	23.4236	16.9235	2.911	2.1569	17	8	0.9865	23.2844	17.1235	1.594	0.2274	16	8	0.0103	4.31907	9.9625
2.863	3.1768	17	8	2.0076	23.2605	16.8412	2.899	2.1467	17	8	0.9865	23.0814	17.0529	1.594	0.2287	16	8	0.0103	4.34493	9.9625
2.852	3.1683	17	8	2.0076	23.0914	16.7765	2.888	2.1367	17	8	0.9865	22.8825	16.9882	1.594	0.2297	16	8	0.0103	4.36482	9.9625
2.841	3.1594	17	8	2.0076	22.9143	16.7118	2.875	2.1262	17	8	0.9865	22.6736	16.9118	1.594	0.2307	16	8	0.0103	4.38472	9.9625
2.829	3.1516	17	8	2.0076	22.7592	16.6412	2.863	2.116	17	8	0.9865	22.4707	16.8412	1.594	0.2317	16	8	0.0103	4.40461	9.9625
2.817	3.1424	17	8	2.0076	22.5761	16.5706	2.853	2.1055	17	8	0.9865	22.2618	16.7824	1.594	0.2324	16	8	0.0103	4.41854	9.9625
2.805	3.1337	17	8	2.0076	22.403	16.5	2.841	2.0953	17	8	0.9865	22.0589	16.7118	1.594	0.2337	16	8	0.0103	4.4444	9.9625
2.792	3.1258	17	8	2.0076	22.2459	16.4235	2.829	2.0838	17	8	0.9865	21.8301	16.6412	1.594	0.2342	16	8	0.0103	4.45435	9.9625
2.781	3.1162	17	8	2.0076	22.0549	16.3588	2.817	2.0731	17	8	0.9865	21.6172	16.5706	1.594	0.2355	16	8	0.0103	4.48021	9.9625
2.768	3.1067	17	8	2.0076	21.8659	16.2824	2.805	2.0612	17	8	0.9865	21.3805	16.5	1.594	0.2362	16	8	0.0103	4.49414	9.9625
2.754	3.0982	17	8	2.0076	21.6968	16.2	2.793	2.0506	17	8	0.9865	21.1696	16.4294	1.594	0.2374	16	8	0.0103	4.51801	9.9625
2.741	3.0898	17	8	2.0076	21.5297	16.1235	2.781	2.0393	17	8	0.9865	20.9448	16.3588	1.594	0.2381	16	8	0.0103	4.53194	9.9625
2.727	3.0806	17	8	2.0076	21.3467	16.0412	2.767	2.0277	17	8	0.9865	20.714	16.2765	1.594	0.239	16	8	0.0103	4.54984	9.9625
2.713	3.0721	17	8	2.0076	21.1776	15.9588	2.754	2.0164	17	8	0.9865	20.4892	16.2	1.594	0.24	16	8	0.0103	4.56974	9.9625
2.699	3.0638	17	8	2.0076	21.0124	15.8765	2.741	2.0042	17	8	0.9865	20.2465	16.1235	1.594	0.2409	16	8	0.0103	4.58764	9.9625
2.683	3.0554	17	8	2.0076	20.8453	15.7824	2.727	1.9932	17	8	0.9865	20.0277	16.0412	1.594	0.2419	16	8	0.0103	4.60754	9.9625
2.669	3.0467	17	8	2.0076	20.6722	15.7	2.714	1.9818	17	8	0.9865	19.8009	15.9647	1.594	0.2429	16	8	0.0103	4.62743	9.9625
2.656	3.0388	17	8	2.0076	20.5151	15.6235	2.699	1.9716	17	8	0.9865	19.5979	15.8765	1.594	0.244	16	8	0.0103	4.64931	9.9625
2.643	3.0304	17	8	2.0076	20.348	15.5471	2.683	1.9596	17	8	0.9865	19.3592	15.7824	1.594	0.2446	16	8	0.0103	4.66125	9.9625
2.629	3.0209	17	8	2.0076	20.159	15.4647	2.669	1.9489	17	8	0.9865	19.1463	15.7	1.594	0.2454	16	8	0.0103	4.67717	9.9625
2.615	3.0137	17	8	2.0076	20.0157	15.3824	2.656	1.9375	17	8	0.9865	18.9195	15.6235	1.594	0.2464	16	8	0.0103	4.69706	9.9625
2.603	3.0051	17	8	2.0076	19.8446	15.3118	2.642	1.9273	17	8	0.9865	18.7166	15.5412	1.594	0.2472	16	8	0.0103	4.71298	9.9625
2.589	2.9975	17	8	2.0076	19.6934	15.2294	2.628	1.9159	17	8	0.9865	18.4898	15.4588	1.594	0.2478	16	8	0.0103	4.72491	9.9625
2.576	2.9893	17	8	2.0076	19.5303	15.1529	2.615	1.9055	17	8	0.9865	18.2829	15.3824	1.594	0.2486	16	8	0.0103	4.74083	9.9625
2.562	2.9821	17	8	2.0076	19.3871	15.0706	2.602	1.8953	17	8	0.9865	18.08	15.3059	1.594	0.2494	16	8	0.0103	4.75674	9.9625
2.549	2.9743	17	8	2.0076	19.2319	14.9941	2.589	1.8842	17	8	0.9865	17.8592	15.2294	1.594	0.2504	16	8	0.0103	4.77664	9.9625
2.535	2.9664	17	8	2.0076	19.0747	14.9118	2.574	1.8744	17	8	0.9865	17.6642	15.1412	1.594	0.2517	16	8	0.0103	4.8025	9.9625
2.52	2.9586	17	8	2.0076	18.9195	14.8235	2.561	1.8646	17	8	0.9865	17.4692	15.0647	1.594	0.2516	16	8	0.0103	4.80051	9.9625
2.507	2.9522	17	8	2.0076	18.7922	14.7471	2.547	1.8534	17	8	0.9865	17.2464	14.9824	1.594	0.2528	16	8	0.0103	4.82438	9.9625
2.494	2.9441	17	8	2.0076	18.6311	14.6706	2.532	1.844	17	8	0.9865	17.0594	14.8941	1.594	0.2533	16	8	0.0103	4.83433	9.9625
2.482	2.9357	17	8	2.0076	18.464	14.6	2.519	1.8344	17	8	0.9865	16.8684	14.8176	1.594	0.254	16	8	0.0103	4.84826	9.9625
2.469	2.929	17	8	2.0076	18.3307	14.5235	2.505	1.8242	17	8	0.9865	16.6655	14.7353	1.594	0.2548	16	8	0.0103	4.86417	9.9625
2.455	2.9218	17	8	2.0076	18.1874	14.4412	2.493	1.8146	17	8	0.9865	16.4745	14.6647	1.594	0.2556	16	8	0.0103	4.88009	9.9625
2.443	2.9144	17	8	2.0076	18.0402	14.3706	2.481	1.8043	17	8	0.9865	16.2696	14.5941	1.594	0.2562	16	8	0.0103	4.89203	9.9625
2.43	2.9067	17	8	2.0076	17.887	14.2941	2.467	1.7943	17	8	0.9865	16.0707	14.5118	1.594	0.257	16	8	0.0103	4.90794	9.9625
2.416	2.8995	17	8	2.0076	17.7438	14.2118	2.454	1.7852	17	8	0.9865	15.8896	14.4353	1.594	0.2584	16	8	0.0103	4.93579	9.9625
2.403	2.892	17	8	2.0076	17.5946	14.1353	2.442	1.7756	17	8	0.9865	15.6986	14.3647	1.594	0.2586	16	8	0.0103	4.93977	9.9625
2.391	2.8854	17	8	2.0076	17.4633	14.0647	2.428	1.766	17	8	0.9865	15.5077	14.2824	1.594	0.2596	16	8	0.0103	4.95967	9.9625
2.379	2.8783	17	8	2.0076	17.322	13.9941	2.415	1.757	17	8	0.9865	15.3286	14.2059	1.594	0.2604	16	8	0.0103	4.97558	9.9625
2.366	2.8705	17	8	2.0076	17.1669	13.9176	2.402	1.7476	17	8	0.9865	15.1416	14.1294	1.594	0.2608	16	8	0.0103	4.98354	9.9625
2.354	2.8626	17	8	2.0076	17.0097	13.8471	2.391	1.7383	17	8	0.9865	14.9566	14.0647	1.594	0.2615	16	8	0.0103	4.99747	9.9625
2.34	2.8556	17	8	2.0076	16.8704	13.7647	2.378	1.7282	17	8	0.9865	14.7557	13.9882	1.594	0.262	16	8	0.0103	5.00741	9.9625
2.327	2.8487	17	8	2.0076	16.7332	13.6882	2.366	1.7189	17	8	0.9865	14.5706	13.9176	1.594	0.263	16	8	0.0103	5.02731	9.9625
2.313	2.8411	17	8	2.0076	16.582	13.6059	2.353	1.7096	17	8	0.9865	14.3856	13.8412	1.594	0.2641	16	8	0.0103	5.04919	9.9625
2.299	2.8341	17	8	2.0076	16.4427	13.5235	2.339	1.6993	17	8	0.9865	14.1807	13.7588	1.594	0.2645	16	8	0.0103	5.05715	9.9625
2.287	2.8258	17	8	2.0076	16.2776	13.4529	2.326	1.6899	17	8	0.9865	13.9937	13.6824	1.594	0.265	16	8	0.0103	5.0671	9.9625
2.276	2.8198	17	8	2.0076	16.1582	13.3882	2.312	1.6812	17	8	0.9865	13.8206	13.6	1.594	0.2661	16	8	0.0103	5.08898	9.9625
2.265	2.812	17	8	2.0076	16.003	13.3235	2.298	1.672	17	8	0.9865	13.6376	13.5176	1.594	0.2666	16	8	0.0103	5.09893	9.9625
2.251	2.8048	17	8	2.0076	15.8598	13.2412	2.287	1.6622	17	8	0.9865	13.4426	13.4529	1.594	0.2672	16	8	0.0103	5.11086	9.9625
2.24	2.7981	17	8	2.0076	15.7265	13.1765	2.276	1.6524	17	8	0.9865	13.2477	13.3882	1.594	0.2678	16	8	0.0103	5.1228	9.9625
2.228	2.791	17	8	2.0076	15.5852	13.1059	2.263	1.6438	17	8	0.9865	13.0766	13.3118	1.594	0.2685	16	8	0.0103	5.13673	9.9625
2.214	2.7845	17	8	2.0076	15.4559	13.0235	2.251	1.6334	17	8	0.9865	12.8697	13.2412	1.594	0.2692	16	8	0.0103	5.15065	9.9625
2.203	2.7774	17	8	2.0076	15.3147	12.9588	2.239	1.6249	17	8	0.9865	12.7006	13.1706	1.594	0.2697	16	8	0.0103	5.1606	9.9625
2.192	2.77	17	8	2.0076	15.1675	12.8941	2.226	1.6166	17	8	0.9865	12.5354	13.0941	1.594	0.2706	16	8	0.0103	5.1785	9.9625
2.178	2.7619	17	8	2.0076	15.0063	12.8118	2.213	1.6065	17	8	0.9865	12.3345	13.0176	1.594	0.2714	16	8	0.0103	5.19442	9.9625
2.164	2.7554	17	8	2.0076	14.877	12.7294	2.202	1.5965	17	8	0.9865	12.1356	12.9529	1.594	0.2716	16	8	0.0103	5.1984	9.9625
2.149	2.7476	17	8	2.0076	14.7218	12.6412	2.19	1.5883	17	8	0.9865	11.9724	12.8824	1.594	0.2725	16	8	0.0103	5.2163	9.9625
2.136	2.7399	17	8	2.0076	14.5686	12.5647	2.176	1.5783	17	8	0.9865	11.7735	12.8	1.594	0.2732	16	8	0.0103	5.23023	9.9625
2.123	2.7334	17	8	2.0076	14.4393	12.4882	2.161	1.5688	17	8	0.9865	11.5845	12.7118	1.594	0.2736	16	8	0.0103	5.23819	9.9625
2.11	2.726	17	8	2.0076	14.2921	12.4118	2.148	1.5596	17	8	0.9865	11.4015	12.6353	1.594	0.2747	16	8	0.0103	5.26007	9.9625
2.097	2.7197	17	8	2.0076	14.1668	12.3353	2.135	1.5496	17	8	0.9865	11.2025	12.5588	1.594	0.2747	16	8	0.0103	5.26007	9.9625
2.087	2.7128	17	8	2.0076	14.0295	12.2765	2.121	1.5401	17	8	0.9865	11.0135	12.4765	1.594	0.2756	16	8	0.0103	5.27798	9.9625
2.074	2.7059	17	8	2.0076	13.8922	12.2	2.108	1.5306	17	8	0.9865	10.8245	12.4	1.594	0.276	16	8	0.0103	5.28593	9.9625
2.061	2.6994	17	8	2.0076	13.7629	12.1235	2.098	1.5225	17	8	0.9865	10.6634	12.3412	1.594	0.2772	16	8	0.0103	5.30981	9.9625
2.049	2.6923	17	8	2.0076	13.6217	12.0529	2.086	1.5131	17	8	0.9865	10.4764	12.2706	1.594	0.2777	16	8	0.0103	5.31975	9.9625
2.038	2.6848	17	8	2.0076	13.4725	11.9882	2.072	1.5043	17	8	0.9865	10.3013	12.1882	1.594	0.2782	16	8	0.0103	5.3297	9.9625
2.024	2.6779	17	8	2.0076	13.3352	11.9059	2.06	1.4943	17	8	0.9865	10.1024	12.1176	1.594	0.2786	16	8	0.0103	5.33766	9.9625
2.008	2.6716	17	8	2.0076	13.2099	11.8118	2.049	1.4859	17	8	0.9865	9.93525	12.0529	1.594	0.2791	16	8	0.0103	5.34761	9.9625
1.994	2.6635	17	8	2.0076	13.0487	11.7294	2.037	1.4776	17	8	0.9865	9.77012	11.9824	1.594	0.2798	16	8	0.0103	5.36153	9.9625
1.981	2.6573	17	8	2.0076	12.9254	11.6529	2.021	1.4682	17	8	0.9865	9.58312	11.8882	1.594	0.2804	16	8	0.0103	5.37347	9.9625
1.966	2.6496	17	8	2.0076	12.7722	11.5647	2.006	1.4581	17	8	0.9865	9.38218	11.8	1.594	0.2809	16	8	0.0103	5.38342	9.9625
1.953	2.6432	17	8	2.0076	12.6449	11.4882	1.993	1.4495	17	8	0.9865	9.21109	11.7235	1.594	0.2816	16	8	0.0103	5.39734	9.9625
1.938	2.6363	17	8	2.0076	12.5076	11.4	1.979	1.4399	17	8	0.9865	9.02011	11.6412	1.594	0.2829	16	8	0.0103	5.4232	9.9625
1.925	2.6293	17	8	2.0076	12.3683	11.3235	1.966	1.4306	17	8	0.9865	8.83509	11.5647	1.594	0.2835	16	8	0.0103	5.43514	9.9625
1.914	2.6228	17	8	2.0076	12.239	11.2588	1.952	1.4212	17	8	0.9865	8.64808	11.4824	1.594	0.2838	16	8	0.0103	5.44111	9.9625
1.902	2.616	17	8	2.0076	12.1037	11.1882	1.938	1.4139	17	8	0.9865	8.50285	11.4	1.594	0.2843	16	8	0.0103	5.45106	9.9625
1.889	2.6096	17	8	2.0076	11.9764	11.1118	1.926	1.4049	17	8	0.9865	8.3238	11.3294	1.594	0.285	16	8	0.0103	5.46498	9.9625
1.877	2.6026	17	8	2.0076	11.8371	11.0412	1.915	1.3959	17	8	0.9865	8.14475	11.2647	1.594	0.2849	16	8	0.0103	5.46299	9.9625
1.865	2.5963	17	8	2.0076	11.7118	10.9706	1.902	1.3872	17	8	0.9865	7.97167	11.1882	1.594	0.2856	16	8	0.0103	5.47692	9.9625
1.855	2.5893	17	8	2.0076	11.5726	10.9118	1.89	1.3787	17	8	0.9865	7.80257	11.1176	1.594	0.2863	16	8	0.0103	5.49085	9.9625
1.844	2.5828	17	8	2.0076	11.4432	10.8471	1.878	1.3712	17	8	0.9865	7.65336	11.0471	1.594	0.2871	16	8	0.0103	5.50676	9.9625
1.835	2.5766	17	8	2.0076	11.3199	10.7941	1.867	1.3615	17	8	0.9865	7.46039	10.9824	1.594	0.2874	16	8	0.0103	5.51273	9.9625
1.823	2.5704	17	8	2.0076	11.1966	10.7235	1.856	1.353	17	8	0.9865	7.29129	10.9176	1.594	0.2882	16	8	0.0103	5.52864	9.9625
1.812	2.5628	17	8	2.0076	11.0454	10.6588	1.847	1.3458	17	8	0.9865	7.14805	10.8647	1.594	0.2883	16	8	0.0103	5.53063	9.9625
1.801	2.5565	17	8	2.0076	10.92	10.5941	1.836	1.3368	17	8	0.9865	6.969	10.8	1.594	0.2889	16	8	0.0103	5.54257	9.9625
1.789	2.5496	17	8	2.0076	10.7827	10.5235	1.824	1.3288	17	8	0.9865	6.80984	10.7294	1.594	0.2896	16	8	0.0103	5.5565	9.9625
1.775	2.542	17	8	2.0076	10.6316	10.4412	1.812	1.319	17	8	0.9865	6.61488	10.6588	1.594	0.2894	16	8	0.0103	5.55252	9.9625
1.764	2.5352	17	8	2.0076	10.4963	10.3765	1.801	1.3099	17	8	0.9865	6.43384	10.5941	1.594	0.29	16	8	0.0103	5.56445	9.9625
1.751	2.5268	17	8	2.0076	10.3292	10.3	1.789	1.2996	17	8	0.9865	6.22893	10.5235	1.594	0.2904	16	8	0.0103	5.57241	9.9625
1.738	2.5202	17	8	2.0076	10.1979	10.2235	1.776	1.2899	17	8	0.9865	6.03595	10.4471	1.594	0.2921	16	8	0.0103	5.60623	9.9625
1.725	2.5131	17	8	2.0076	10.0566	10.1471	1.764	1.2809	17	8	0.9865	5.8569	10.3765	1.594	0.2921	16	8	0.0103	5.60623	9.9625
1.712	2.5055	17	8	2.0076	9.90541	10.0706	1.751	1.2713	17	8	0.9865	5.66592	10.3	1.594	0.292	16	8	0.0103	5.60424	9.9625
1.698	2.4981	17	8	2.0076	9.75819	9.98824	1.737	1.2619	17	8	0.9865	5.47891	10.2176	1.594	0.2928	16	8	0.0103	5.62016	9.9625
1.684	2.4904	17	8	2.0076	9.605	9.90588	1.725	1.2525	17	8	0.9865	5.2919	10.1471	1.594	0.2935	16	8	0.0103	5.63408	9.9625
1.67	2.484	17	8	2.0076	9.47768	9.82353	1.712	1.2421	17	8	0.9865	5.085	10.0706	1.594	0.2938	16	8	0.0103	5.64005	9.9625
1.656	2.4771	17	8	2.0076	9.34041	9.74118	1.698	1.2337	17	8	0.9865	4.91789	9.98824	1.594	0.2944	16	8	0.0103	5.65199	9.9625
1.642	2.4706	17	8	2.0076	9.21109	9.65882	1.683	1.2237	17	8	0.9865	4.71894	9.9	1.594	0.2944	16	8	0.0103	5.65199	9.9625
1.627	2.4636	17	8	2.0076	9.07183	9.57059	1.67	1.2147	17	8	0.9865	4.53989	9.82353	1.594	0.2952	16	8	0.0103	5.66791	9.9625
1.614	2.4565	17	8	2.0076	8.93058	9.49412	1.656	1.2052	17	8	0.9865	4.3509	9.74118	1.594	0.2955	16	8	0.0103	5.67387	9.9625
1.6	2.4481	17	8	2.0076	8.76347	9.41176	1.641	1.1955	17	8	0.9865	4.15792	9.65294	1.594	0.2962	16	8	0.0103	5.6878	9.9625
1.586	2.4422	17	8	2.0076	8.64609	9.32941	1.628	1.1865	17	8	0.9865	3.97887	9.57647	1.594	0.296	16	8	0.0103	5.68382	9.9625
1.572	2.4345	17	8	2.0076	8.49291	9.24706	1.614	1.1763	17	8	0.9865	3.77595	9.49412	1.594	0.297	16	8	0.0103	5.70372	9.9625
1.558	2.428	17	8	2.0076	8.36359	9.16471	1.599	1.167	17	8	0.9865	3.59093	9.40588	1.594	0.2977	16	8	0.0103	5.71764	9.9625
1.545	2.4208	17	8	2.0076	8.22035	9.08824	1.586	1.158	17	8	0.9865	3.41188	9.32941	1.594	0.2977	16	8	0.0103	5.71764	9.9625
1.531	2.4146	17	8	2.0076	8.09701	9.00588	1.571	1.1487	17	8	0.9865	3.22687	9.24118	1.594	0.298	16	8	0.0103	5.72361	9.9625
1.517	2.4078	17	8	2.0076	7.96173	8.92353	1.557	1.1404	17	8	0.9865	3.06174	9.15882	1.594	0.2988	16	8	0.0103	5.73953	9.9625
1.503	2.4007	17	8	2.0076	7.82048	8.84118	1.544	1.1322	17	8	0.9865	2.89861	9.08235	1.594	0.2987	16	8	0.0103	5.73754	9.9625
1.489	2.3949	17	8	2.0076	7.70509	8.75882	1.53	1.1222	17	8	0.9865	2.69967	9	1.594	0.2996	16	8	0.0103	5.75544	9.9625
1.474	2.3886	17	8	2.0076	7.57975	8.67059	1.515	1.1137	17	8	0.9865	2.53056	8.91176	1.594	0.2998	16	8	0.0103	5.75942	9.9625
1.462	2.3816	17	8	2.0076	7.44049	8.6	1.501	1.1059	17	8	0.9865	2.37539	8.82941	1.594	0.3001	16	8	0.0103	5.76539	9.9625
1.45	2.375	17	8	2.0076	7.30919	8.52941	1.487	1.0969	17	8	0.9865	2.19634	8.74706	1.594	0.3008	16	8	0.0103	5.77931	9.9625
1.435	2.3684	17	8	2.0076	7.17789	8.44118	1.474	1.0899	17	8	0.9865	2.05708	8.67059	1.594	0.3012	16	8	0.0103	5.78727	9.9625
1.421	2.3624	17	8	2.0076	7.05852	8.35882	1.462	1.0806	17	8	0.9865	1.87206	8.6	1.594	0.3015	16	8	0.0103	5.79324	9.9625
1.409	2.3563	17	8	2.0076	6.93717	8.28824	1.448	1.0723	17	8	0.9865	1.70694	8.51765	1.594	0.3019	16	8	0.0103	5.8012	9.9625
1.395	2.3504	17	8	2.0076	6.81979	8.20588	1.433	1.0647	17	8	0.9865	1.55574	8.42941	1.594	0.3024	16	8	0.0103	5.81114	9.9625
1.382	2.3436	17	8	2.0076	6.68451	8.12941	1.42	1.056	17	8	0.9865	1.38266	8.35294	1.594	0.3025	16	8	0.0103	5.81313	9.9625
1.369	2.338	17	8	2.0076	6.5731	8.05294	1.408	1.0479	17	8	0.9865	1.22151	8.28235	1.594	0.3034	16	8	0.0103	5.83104	9.9625
1.358	2.3306	17	8	2.0076	6.42588	7.98824	1.394	1.0404	17	8	0.9865	1.07231	8.2	1.594	0.3039	16	8	0.0103	5.84099	9.9625
1.346	2.3252	17	8	2.0076	6.31845	7.91765	1.381	1.0325	17	8	0.9865	0.915141	8.12353	1.594	0.3042	16	8	0.0103	5.84695	9.9625
1.333	2.3188	17	8	2.0076	6.19113	7.84118	1.369	1.0249	17	8	0.9865	0.763944	8.05294	1.594	0.3045	16	8	0.0103	5.85292	9.9625
1.319	2.3118	17	8	2.0076	6.05187	7.75882	1.358	1.0181	17	8	0.9865	0.628662	7.98824	1.594	0.3048	16	8	0.0103	5.85889	9.9625
1.305	2.3065	17	8	2.0076	5.94643	7.67647	1.345	1.0091	17	8	0.9865	0.449613	7.91176	1.594	0.3052	16	8	0.0103	5.86685	9.9625
1.293	2.3	17	8	2.0076	5.81711	7.60588	1.331	1.0021	17	8	0.9865	0.310352	7.82941	1.594	0.3059	16	8	0.0103	5.88078	9.9625
1.281	2.2945	17	8	2.0076	5.70769	7.53529	1.318	0.994	17	8	0.9865	0.149208	7.75294	1.594	0.3064	16	8	0.0103	5.89072	9.9625
1.269	2.2884	17	8	2.0076	5.58634	7.46471	1.304	0.9863	17	8	0.9865	-0.00397887	7.67059	1.594	0.3064	16	8	0.0103	5.89072	9.9625
1.257	2.2818	17	8	2.0076	5.45504	7.39412	1.293	0.9781	17	8	0.9865	-0.167113	7.60588	1.594	0.3069	16	8	0.0103	5.90067	9.9625
1.244	2.2755	17	8	2.0076	5.3297	7.31765	1.281	0.9708	17	8	0.9865	-0.312342	7.53529	1.594	0.3074	16	8	0.0103	5.91062	9.9625
1.233	2.2692	17	8	2.0076	5.20437	7.25294	1.268	0.9625	17	8	0.9865	-0.477465	7.45882	1.594	0.3079	16	8	0.0103	5.92056	9.9625
1.222	2.2636	17	8	2.0076	5.09296	7.18824	1.256	0.9552	17	8	0.9865	-0.622694	7.38824	1.594	0.3084	16	8	0.0103	5.93051	9.9625
1.211	2.2571	17	8	2.0076	4.96364	7.12353	1.244	0.9482	17	8	0.9865	-0.761954	7.31765	1.594	0.3089	16	8	0.0103	5.94046	9.9625
1.198	2.252	17	8	2.0076	4.86218	7.04706	1.234	0.9399	17	8	0.9865	-0.927078	7.25882	1.594	0.3091	16	8	0.0103	5.94444	9.9625
1.186	2.2456	17	8	2.0076	4.73486	6.97647	1.222	0.9331	17	8	0.9865	-1.06236	7.18824	1.594	0.3097	16	8	0.0103	5.95637	9.9625
1.175	2.2392	17	8	2.0076	4.60754	6.91176	1.21	0.9251	17	8	0.9865	-1.22151	7.11765	1.594	0.31	16	8	0.0103	5.96234	9.9625
1.162	2.233	17	8	2.0076	4.48419	6.83529	1.198	0.918	17	8	0.9865	-1.36276	7.04706	1.594	0.3106	16	8	0.0103	5.97428	9.9625
1.15	2.2273	17	8	2.0076	4.37079	6.76471	1.187	0.9098	17	8	0.9865	-1.5259	6.98235	1.594	0.3109	16	8	0.0103	5.98025	9.9625
1.138	2.2218	17	8	2.0076	4.26137	6.69412	1.174	0.9029	17	8	0.9865	-1.66317	6.90588	1.594	0.311	16	8	0.0103	5.98224	9.9625
1.126	2.2157	17	8	2.0076	4.14002	6.62353	1.162	0.8944	17	8	0.9865	-1.83227	6.83529	1.594	0.3115	16	8	0.0103	5.99218	9.9625
1.114	2.2095	17	8	2.0076	4.01667	6.55294	1.15	0.8877	17	8	0.9865	-1.96556	6.76471	1.594	0.3115	16	8	0.0103	5.99218	9.9625
1.101	2.2022	17	8	2.0076	3.87144	6.47647	1.138	0.8801	17	8	0.9865	-2.11676	6.69412	1.594	0.3127	16	8	0.0103	6.01606	9.9625
1.089	2.1969	17	8	2.0076	3.766	6.40588	1.126	0.8715	17	8	0.9865	-2.28785	6.62353	1.594	0.3133	16	8	0.0103	6.02799	9.9625
1.075	2.1911	17	8	2.0076	3.65062	6.32353	1.114	0.8648	17	8	0.9865	-2.42114	6.55294	1.594	0.3131	16	8	0.0103	6.02401	9.9625
1.062	2.1853	17	8	2.0076	3.53523	6.24706	1.101	0.8562	17	8	0.9865	-2.59224	6.47647	1.594	0.3139	16	8	0.0103	6.03993	9.9625
1.05	2.1798	17	8	2.0076	3.42581	6.17647	1.088	0.8491	17	8	0.9865	-2.73349	6.4	1.594	0.3141	16	8	0.0103	6.04391	9.9625
1.037	2.1738	17	8	2.0076	3.30644	6.1	1.075	0.842	17	8	0.9865	-2.87474	6.32353	1.594	0.3144	16	8	0.0103	6.04988	9.9625
1.023	2.1693	17	8	2.0076	3.21692	6.01765	1.062	0.8343	17	8	0.9865	-3.02792	6.24706	1.594	0.3148	16	8	0.0103	6.05784	9.9625
1.01	2.1626	17	8	2.0076	3.08363	5.94118	1.049	0.8278	17	8	0.9865	-3.15724	6.17059	1.594	0.3149	16	8	0.0103	6.05982	9.9625
0.997	2.157	17	8	2.0076	2.97222	5.86471	1.037	0.8206	17	8	0.9865	-3.30048	6.1	1.594	0.3155	16	8	0.0103	6.07176	9.9625
0.984	2.1516	17	8	2.0076	2.86479	5.78824	1.023	0.8142	17	8	0.9865	-3.4278	6.01765	1.594	0.3158	16	8	0.0103	6.07773	9.9625
0.969	2.1452	17	8	2.0076	2.73747	5.7	1.011	0.8071	17	8	0.9865	-3.56905	5.94706	1.594	0.3162	16	8	0.0103	6.08569	9.9625
0.956	2.1394	17	8	2.0076	2.62208	5.62353	0.998	0.7998	17	8	0.9865	-3.71428	5.87059	1.594	0.3167	16	8	0.0103	6.09563	9.9625
0.942	2.1338	17	8	2.0076	2.51067	5.54118	0.985	0.793	17	8	0.9865	-3.84956	5.79412	1.594	0.3173	16	8	0.0103	6.10757	9.9625
0.93	2.128	17	8	2.0076	2.39528	5.47059	0.971	0.7843	17	8	0.9865	-4.02264	5.71176	1.594	0.3175	16	8	0.0103	6.11155	9.9625
0.917	2.1229	17	8	2.0076	2.29382	5.39412	0.957	0.7766	17	8	0.9865	-4.17583	5.62941	1.594	0.3177	16	8	0.0103	6.11553	9.9625
0.906	2.1174	17	8	2.0076	2.1844	5.32941	0.944	0.7699	17	8	0.9865	-4.30912	5.55294	1.594	0.3184	16	8	0.0103	6.12945	9.9625
0.895	2.1117	17	8	2.0076	2.071	5.26471	0.932	0.7622	17	8	0.9865	-4.46231	5.48235	1.594	0.3181	16	8	0.0103	6.12349	9.9625
0.882	2.1068	17	8	2.0076	1.97352	5.18824	0.92	0.7562	17	8	0.9865	-4.58167	5.41176	1.594	0.3188	16	8	0.0103	6.13741	9.9625
0.872	2.1018	17	8	2.0076	1.87405	5.12941	0.909	0.749	17	8	0.9865	-4.72491	5.34706	1.594	0.3189	16	8	0.0103	6.1394	9.9625
0.862	2.0965	17	8	2.0076	1.76861	5.07059	0.897	0.7428	17	8	0.9865	-4.84826	5.27647	1.594	0.3194	16	8	0.0103	6.14935	9.9625
0.85	2.092	17	8	2.0076	1.67908	5	0.886	0.7357	17	8	0.9865	-4.98951	5.21176	1.594	0.3195	16	8	0.0103	6.15134	9.9625
0.84	2.0867	17	8	2.0076	1.57364	4.94118	0.875	0.7299	17	8	0.9865	-5.10489	5.14706	1.594	0.32	16	8	0.0103	6.16129	9.9625
0.83	2.0811	17	8	2.0076	1.46224	4.88235	0.864	0.7226	17	8	0.9865	-5.25012	5.08235	1.594	0.3201	16	8	0.0103	6.16328	9.9625
0.819	2.0759	17	8	2.0076	1.35879	4.81765	0.853	0.7163	17	8	0.9865	-5.37546	5.01765	1.594	0.3208	16	8	0.0103	6.1772	9.9625
0.807	2.0707	17	8	2.0076	1.25533	4.74706	0.842	0.7093	17	8	0.9865	-5.51472	4.95294	1.594	0.3208	16	8	0.0103	6.1772	9.9625
0.796	2.0659	17	8	2.0076	1.15984	4.68235	0.832	0.7024	17	8	0.9865	-5.65199	4.89412	1.594	0.3219	16	8	0.0103	6.19909	9.9625
0.783	2.0609	17	8	2.0076	1.06037	4.60588	0.821	0.6957	17	8	0.9865	-5.78528	4.82941	1.594	0.3217	16	8	0.0103	6.19511	9.9625
0.772	2.0546	17	8	2.0076	0.935035	4.54118	0.809	0.688	17	8	0.9865	-5.93847	4.75882	1.594	0.322	16	8	0.0103	6.20107	9.9625
0.761	2.0485	17	8	2.0076	0.81368	4.47647	0.798	0.6807	17	8	0.9865	-6.0837	4.69412	1.594	0.3223	16	8	0.0103	6.20704	9.9625
0.75	2.0439	17	8	2.0076	0.722166	4.41176	0.785	0.6738	17	8	0.9865	-6.22097	4.61765	1.594	0.323	16	8	0.0103	6.22097	9.9625
0.738	2.038	17	8	2.0076	0.604789	4.34118	0.774	0.6668	17	8	0.9865	-6.36023	4.55294	1.594	0.3231	16	8	0.0103	6.22296	9.9625
0.725	2.0326	17	8	2.0076	0.497359	4.26471	0.764	0.6584	17	8	0.9865	-6.52734	4.49412	1.594	0.3232	16	8	0.0103	6.22495	9.9625
0.713	2.0274	17	8	2.0076	0.393908	4.19412	0.752	0.651	17	8	0.9865	-6.67456	4.42353	1.594	0.324	16	8	0.0103	6.24086	9.9625
0.7	2.0214	17	8	2.0076	0.274542	4.11765	0.74	0.6441	17	8	0.9865	-6.81183	4.35294	1.594	0.3244	16	8	0.0103	6.24882	9.9625
0.687	2.0164	17	8	2.0076	0.17507	4.04118	0.726	0.6366	17	8	0.9865	-6.96104	4.27059	1.594	0.3242	16	8	0.0103	6.24484	9.9625
0.672	2.0112	17	8	2.0076	0.0716197	3.95294	0.714	0.6294	17	8	0.9865	-7.10428	4.2	1.594	0.3247	16	8	0.0103	6.25479	9.9625
0.659	2.0055	17	8	2.0076	-0.0417782	3.87647	0.702	0.6222	17	8	0.9865	-7.24752	4.12941	1.594	0.325	16	8	0.0103	6.26076	9.9625
0.647	2	17	8	2.0076	-0.151197	3.80588	0.687	0.6145	17	8	0.9865	-7.4007	4.04118	1.594	0.3255	16	8	0.0103	6.2707	9.9625
0.633	1.9949	17	8	2.0076	-0.252658	3.72353	0.674	0.6077	17	8	0.9865	-7.53599	3.96471	1.594	0.3261	16	8	0.0103	6.28264	9.9625
0.619	1.9885	17	8	2.0076	-0.379982	3.64118	0.661	0.5996	17	8	0.9865	-7.69713	3.88824	1.594	0.3253	16	8	0.0103	6.26673	9.9625
0.605	1.983	17	8	2.0076	-0.489401	3.55882	0.649	0.5919	17	8	0.9865	-7.85032	3.81765	1.594	0.3261	16	8	0.0103	6.28264	9.9625
0.592	1.9777	17	8	2.0076	-0.594842	3.48235	0.635	0.5846	17	8	0.9865	-7.99555	3.73529	1.594	0.3268	16	8	0.0103	6.29657	9.9625
0.578	1.9724	17	8	2.0076	-0.700282	3.4	0.621	0.5773	17	8	0.9865	-8.14078	3.65294	1.594	0.3269	16	8	0.0103	6.29856	9.9625
0.565	1.9666	17	8	2.0076	-0.815669	3.32353	0.608	0.5695	17	8	0.9865	-8.29595	3.57647	1.594	0.3275	16	8	0.0103	6.31049	9.9625
0.551	1.9619	17	8	2.0076	-0.909173	3.24118	0.594	0.562	17	8	0.9865	-8.44516	3.49412	1.594	0.3276	16	8	0.0103	6.31248	9.9625
0.539	1.9561	17	8	2.0076	-1.02456	3.17059	0.581	0.5559	17	8	0.9865	-8.56651	3.41765	1.594	0.3283	16	8	0.0103	6.32641	9.9625
0.526	1.9521	17	8	2.0076	-1.10414	3.09412	0.566	0.5471	17	8	0.9865	-8.74159	3.32941	1.594	0.3284	16	8	0.0103	6.3284	9.9625
0.512	1.9475	17	8	2.0076	-1.19565	3.01176	0.552	0.5399	17	8	0.9865	-8.88482	3.24706	1.594	0.3286	16	8	0.0103	6.33238	9.9625
0.5	1.9426	17	8	2.0076	-1.29313	2.94118	0.539	0.5353	17	8	0.9865	-8.97634	3.17059	1.594	0.3286	16	8	0.0103	6.33238	9.9625
0.489	1.9378	17	8	2.0076	-1.38863	2.87647	0.525	0.5274	17	8	0.9865	-9.1335	3.08824	1.594	0.3293	16	8	0.0103	6.3463	9.9625
0.477	1.9325	17	8	2.0076	-1.49407	2.80588	0.512	0.5211	17	8	0.9865	-9.25884	3.01176	1.594	0.3292	16	8	0.0103	6.34431	9.9625
0.465	1.9281	17	8	2.0076	-1.5816	2.73529	0.501	0.5143	17	8	0.9865	-9.39412	2.94706	1.594	0.3299	16	8	0.0103	6.35824	9.9625
0.453	1.9229	17	8	2.0076	-1.68505	2.66471	0.489	0.5073	17	8	0.9865	-9.53338	2.87647	1.594	0.3303	16	8	0.0103	6.3662	9.9625
0.439	1.9185	17	8	2.0076	-1.77259	2.58235	0.477	0.5012	17	8	0.9865	-9.65474	2.80588	1.594	0.3301	16	8	0.0103	6.36222	9.9625
0.427	1.914	17	8	2.0076	-1.86211	2.51176	0.465	0.4953	17	8	0.9865	-9.77211	2.73529	1.594	0.33	16	8	0.0103	6.36023	9.9625
0.415	1.9094	17	8	2.0076	-1.95363	2.44118	0.452	0.4883	17	8	0.9865	-9.91137	2.65882	1.594	0.3306	16	8	0.0103	6.37217	9.9625
0.401	1.9047	17	8	2.0076	-2.04713	2.35882	0.439	0.4814	17	8	0.9865	-10.0486	2.58235	1.594	0.331	16	8	0.0103	6.38012	9.9625
0.389	1.8994	17	8	2.0076	-2.15257	2.28824	0.427	0.4759	17	8	0.9865	-10.1581	2.51176	1.594	0.3311	16	8	0.0103	6.38211	9.9625
0.378	1.8953	17	8	2.0076	-2.23414	2.22353	0.413	0.4696	17	8	0.9865	-10.2834	2.42941	1.594	0.3315	16	8	0.0103	6.39007	9.9625
0.365	1.8912	17	8	2.0076	-2.3157	2.14706	0.4	0.4638	17	8	0.9865	-10.3988	2.35294	1.594	0.3315	16	8	0.0103	6.39007	9.9625
0.353	1.8861	17	8	2.0076	-2.41717	2.07647	0.389	0.4576	17	8	0.9865	-10.5221	2.28824	1.594	0.3321	16	8	0.0103	6.40201	9.9625
0.341	1.8811	17	8	2.0076	-2.51664	2.00588	0.377	0.4517	17	8	0.9865	-10.6395	2.21765	1.594	0.3326	16	8	0.0103	6.41195	9.9625
0.329	1.8774	17	8	2.0076	-2.59025	1.93529	0.366	0.4462	17	8	0.9865	-10.7489	2.15294	1.594	0.3325	16	8	0.0103	6.40997	9.9625
0.317	1.8719	17	8	2.0076	-2.69967	1.86471	0.353	0.4404	17	8	0.9865	-10.8643	2.07647	1.594	0.3326	16	8	0.0103	6.41195	9.9625
0.306	1.8676	17	8	2.0076	-2.78521	1.8	0.341	0.4331	17	8	0.9865	-11.0095	2.00588	1.594	0.3333	16	8	0.0103	6.42588	9.9625
0.292	1.8635	17	8	2.0076	-2.86678	1.71765	0.33	0.4278	17	8	0.9865	-11.115	1.94118	1.594	0.3331	16	8	0.0103	6.4219	9.9625
0.279	1.8584	17	8	2.0076	-2.96824	1.64118	0.318	0.4221	17	8	0.9865	-11.2284	1.87059	1.594	0.3336	16	8	0.0103	6.43185	9.9625
0.268	1.8532	17	8	2.0076	-3.07169	1.57647	0.305	0.4159	17	8	0.9865	-11.3517	1.79412	1.594	0.3342	16	8	0.0103	6.44379	9.9625
0.257	1.8498	17	8	2.0076	-3.13933	1.51176	0.292	0.4108	17	8	0.9865	-11.4532	1.71765	1.594	0.3345	16	8	0.0103	6.44975	9.9625
0.245	1.8441	17	8	2.0076	-3.25273	1.44118	0.28	0.4045	17	8	0.9865	-11.5785	1.64706	1.594	0.335	16	8	0.0103	6.4597	9.9625
0.233	1.8402	17	8	2.0076	-3.33032	1.37059	0.269	0.3982	17	8	0.9865	-11.7039	1.58235
0.222	1.8361	17	8	2.0076	-3.41188	1.30588	0.258	0.3919	17	8	0.9865	-11.8292	1.51765
0.21	1.8319	17	8	2.0076	-3.49544	1.23529	0.246	0.3875	17	8	0.9865	-11.9167	1.44706
0.199	1.8277	17	8	2.0076	-3.579	1.17059	0.234	0.3813	17	8	0.9865	-12.0401	1.37647
0.189	1.8232	17	8	2.0076	-3.66852	1.11176	0.223	0.3762	17	8	0.9865	-12.1415	1.31176
0.178	1.8183	17	8	2.0076	-3.766	1.04706	0.211	0.37	17	8	0.9865	-12.2649	1.24118
0.165	1.8143	17	8	2.0076	-3.84558	0.970588	0.201	0.3659	17	8	0.9865	-12.3464	1.18235
0.154	1.8106	17	8	2.0076	-3.91919	0.905882	0.191	0.3598	17	8	0.9865	-12.4678	1.12353
0.142	1.8054	17	8	2.0076	-4.02264	0.835294	0.178	0.3537	17	8	0.9865	-12.5892	1.04706
0.128	1.8016	17	8	2.0076	-4.09824	0.752941	0.166	0.3482	17	8	0.9865	-12.6986	0.976471
0.116	1.7968	17	8	2.0076	-4.19373	0.682353	0.154	0.3425	17	8	0.9865	-12.812	0.905882
0.104	1.7927	17	8	2.0076	-4.2753	0.611765	0.14	0.3382	17	8	0.9865	-12.8975	0.823529
0.092	1.7893	17	8	2.0076	-4.34294	0.541176	0.127	0.333	17	8	0.9865	-13.001	0.747059
0.079	1.7854	17	8	2.0076	-4.42053	0.464706	0.115	0.3276	17	8	0.9865	-13.1084	0.676471
0.067	1.7807	17	8	2.0076	-4.51403	0.394118	0.104	0.3231	17	8	0.9865	-13.1979	0.611765
0.055	1.7771	17	8	2.0076	-4.58565	0.323529	0.091	0.319	17	8	0.9865	-13.2795	0.535294
0.041	1.7735	17	8	2.0076	-4.65727	0.241176	0.078	0.3146	17	8	0.9865	-13.367	0.458824
0.028	1.7688	17	8	2.0076	-4.75078	0.164706	0.065	0.3102	17	8	0.9865	-13.4546	0.382353
0.015	1.7652	17	8	2.0076	-4.82239	0.0882353	0.052	0.3042	17	8	0.9865	-13.5739	0.305882
